# Supplementary material for: Improved sub-genomic RNA prediction with the ARTIC protocol
Source: Nucleic Acids Res. 2024 Aug 16;52(17):e82. doi: 10.1093/nar/gkae687 (PMC11417393; doi:10.1093/nar/gkae687)
Supplement: gkae687_Supplemental_Files [file gkae687_supplemental_files.zip]

Archive with 2 entries (2 files):
- Additional_File_1.pdf
- Additional_File_2.csv
