# Supplementary material for: Improved sub-genomic RNA prediction with the ARTIC protocol
Source: Nucleic Acids Res. 2024 Aug 16;52(17):e82. doi: 10.1093/nar/gkae687 (PMC11417393; doi:10.1093/nar/gkae687)
Supplement: gkae687_Supplemental_Files [file gkae687_supplemental_files.zip › Additional_File_2.csv]

sample	name	junction_position	gene	protein+
SHEF-D2104	SHEF-D2104_no-human.fastq.gz_e8acc6b2-3174-4753-b68f-541893e0e391	21052	S	normal
SHEF-C7C98	SHEF-C7C98_no-human.fastq.gz_742506c5-405e-4060-8156-3ec6a91b692b	10639	ORF1ab	truncated
SHEF-BFED9	SHEF-BFED9_no-human.fastq.gz_4611f446-5f95-4afe-bdf9-3c3e363902a8	28883	ORF10	normal
SHEF-C0716	SHEF-C0716_no-human.fastq.gz_6bf9175d-acdf-4885-bc3d-3491fc1f6ba6	14661	S	normal
SHEF-CA363	SHEF-CA363_no-human.fastq.gz_fc04faa5-ec39-4420-82b4-20937a9505f9	10639	ORF1ab	truncated
SHEF-C22B9	SHEF-C22B9_no-human.fastq.gz_32e62dff-f093-4665-b3ef-b7da25032895	14661	S	normal
SHEF-C90E5	SHEF-C90E5_no-human.fastq.gz_8e8bece3-07fe-49f8-bbf5-e3f485bbd758	12965	S	normal
SHEF-CEB1C	SHEF-CEB1C_no-human.fastq.gz_c183fb88-b4ab-46c4-bc0e-ab180f0287e4	10639	ORF1ab	truncated
SHEF-C8286	SHEF-C8286_no-human.fastq.gz_fbf33695-efcb-44e7-bf6c-9b96c7b28340	14661	S	normal
SHEF-C277E	SHEF-C277E_no-human.fastq.gz_a45dcd6d-f74f-4268-9921-951dfe282df2	22558	S	truncated
SHEF-BFFC7	SHEF-BFFC7_no-human.fastq.gz_c0271223-da3c-4442-9f79-868f77cc3edf	21052	S	normal
SHEF-C8AE8	SHEF-C8AE8_no-human.fastq.gz_a6982130-5bbb-49fb-9202-b991c4b5687e	9364	ORF1ab	truncated
SHEF-C9030	SHEF-C9030_no-human.fastq.gz_c9222a73-eab9-4cb3-85d9-cbb509de84e5	11778	S	normal
SHEF-D1F74	SHEF-D1F74_no-human.fastq.gz_26e6f13e-0b86-40d4-a293-7b9e99280a94	87	ORF1ab	normal
SHEF-CD60D	SHEF-CD60D_no-human.fastq.gz_06c2a65c-6fae-4ef0-8bf5-018e22ddeab8	21052	S	normal
SHEF-CA0D5	SHEF-CA0D5_no-human.fastq.gz_e6fe9ed7-eea2-44fb-b30f-c3b1a3c043bf	10639	ORF1ab	truncated
SHEF-C277E	SHEF-C277E_no-human.fastq.gz_cdd8ebe6-dd16-4ff8-aa3e-2f9242207a02	22561	S	truncated
SHEF-C0619	SHEF-C0619_no-human.fastq.gz_993b9c25-4b70-4c71-b57c-7d5cdbf8f5c0	4579	ORF1ab	truncated
SHEF-C0716	SHEF-C0716_no-human.fastq.gz_dc592e3a-a5bf-474c-b1f9-d4e4f3c4d678	14689	S	normal
SHEF-CC1C1	SHEF-CC1C1_no-human.fastq.gz_e6f8d280-b001-4f34-8f8d-594a21f2b0d6	4579	ORF1ab	truncated
SHEF-C7788	SHEF-C7788_no-human.fastq.gz_0eb28423-e6bf-400d-9342-2eda10aa92f7	19120	S	normal
SHEF-C051C	SHEF-C051C_no-human.fastq.gz_8a54da43-852d-4b26-94c3-680e0579df8e	12226	S	normal
SHEF-CD245	SHEF-CD245_no-human.fastq.gz_1ded8af1-2be8-42fb-bbd9-aa05ad70dfd8	8114	ORF1ab	truncated
SHEF-C17E8	SHEF-C17E8_no-human.fastq.gz_af9709b8-3fe1-4b92-88e9-18b4796217e0	704	ORF1ab	truncated
SHEF-C7A8F	SHEF-C7A8F_no-human.fastq.gz_a3a11abe-6b65-4e26-a795-0bac015e4d05	12742	S	normal
SHEF-CEDE9	SHEF-CEDE9_no-human.fastq.gz_3780d5e5-d7ff-401a-86f5-ba95ee4d6b5c	22169	S	truncated
SHEF-C6376	SHEF-C6376_no-human.fastq.gz_3cc35550-44f5-4d1c-b027-82e00b7d535a	28883	ORF10	normal
SHEF-C2BDC	SHEF-C2BDC_no-human.fastq.gz_25728b26-395b-4e21-980e-e1503e9068b6	22558	S	truncated
SHEF-C72E1	SHEF-C72E1_no-human.fastq.gz_836b07cb-4b99-4517-af39-d937e55625ed	10639	ORF1ab	truncated
SHEF-C45BE	SHEF-C45BE_no-human.fastq.gz_04b00bea-baca-417a-8c11-03abbc02ee92	12965	S	normal
SHEF-C47B8	SHEF-C47B8_no-human.fastq.gz_957cfaf7-8872-4080-ac08-83969d68ec81	12965	S	normal
SHEF-C277E	SHEF-C277E_no-human.fastq.gz_ce215c48-9d8a-406b-ac42-e6b027f34f1b	22558	S	truncated
SHEF-CDF5D	SHEF-CDF5D_no-human.fastq.gz_d041141d-375c-4683-96ee-a13024f38c85	23364	S	truncated
SHEF-CC422	SHEF-CC422_no-human.fastq.gz_68865d15-3585-4fb0-95cd-022947139642	27673	ORF7b	normal
SHEF-C0716	SHEF-C0716_no-human.fastq.gz_7d546acd-1ecd-434c-a73e-6d93c9cbc770	14666	S	normal
SHEF-CD245	SHEF-CD245_no-human.fastq.gz_01f5fedf-e12e-4d60-8ed5-e9141bd9ff03	8114	ORF1ab	truncated
SHEF-D16E8	SHEF-D16E8_no-human.fastq.gz_1e940c0a-ff31-4dad-9ba5-206d3ea7c12d	23878	ORF3a	normal
SHEF-C769A	SHEF-C769A_no-human.fastq.gz_3603b3a5-768b-41cc-8a01-397328fac31d	829	ORF1ab	truncated
SHEF-C769A	SHEF-C769A_no-human.fastq.gz_656439c3-2868-4aaf-8698-771acb89e01c	818	ORF1ab	truncated
SHEF-CB951	SHEF-CB951_no-human.fastq.gz_9c59698b-649d-4c46-a189-af5d5f609c9a	26274	M	truncated
SHEF-C18F4	SHEF-C18F4_no-human.fastq.gz_bec3e50e-4639-464a-bb6d-b3aa4eb27634	14257	S	normal
SHEF-CE89D	SHEF-CE89D_no-human.fastq.gz_77b9636e-6182-44a0-8599-38984d78aeb7	76	ORF1ab	normal
SHEF-BFDCD	SHEF-BFDCD_no-human.fastq.gz_e9f72c9e-95a8-4d39-9f05-6c5ce2a83451	23888	ORF3a	normal
SHEF-D08F2	SHEF-D08F2_no-human.fastq.gz_d8a41640-3a9b-4a68-8b4a-dfca2c6a5821	5788	ORF1ab	truncated
SHEF-C38B6	SHEF-C38B6_no-human.fastq.gz_11bcf5dc-fe87-46ff-a47b-e2a1cb1f4e5d	12966	S	normal
SHEF-CF094	SHEF-CF094_no-human.fastq.gz_fc2bbbc3-8858-49ba-9017-df3a51b1678f	12965	S	normal
SHEF-CEDE9	SHEF-CEDE9_no-human.fastq.gz_a86cf88f-3efc-47d4-a7e6-74f40b516733	22169	S	truncated
SHEF-CA749	SHEF-CA749_no-human.fastq.gz_97592093-c13f-4980-b5f6-1b5680cf72da	10639	ORF1ab	truncated
SHEF-C2D9A	SHEF-C2D9A_no-human.fastq.gz_5e0b6bc2-1d4a-4148-9a73-c3229d8dad14	10639	ORF1ab	truncated
SHEF-D087A	SHEF-D087A_no-human.fastq.gz_36d3be3b-db97-415a-bbd8-e6a08f8d7f45	25139	ORF3a	normal
SHEF-C769A	SHEF-C769A_no-human.fastq.gz_816c36b6-01a6-4441-a7b9-ed1ccb3f6ae7	818	ORF1ab	truncated
SHEF-C3B08	SHEF-C3B08_no-human.fastq.gz_63d211e0-4b70-4a19-b384-bce5cdc8ffcd	19137	S	normal
SHEF-C6D78	SHEF-C6D78_no-human.fastq.gz_b1f02aef-9ce6-4c19-bd33-add1822f6571	147	ORF1ab	normal
SHEF-CC0A6	SHEF-CC0A6_no-human.fastq.gz_9c033229-86eb-4a67-81c8-d9a13456019a	3361	ORF1ab	truncated
SHEF-C035E	SHEF-C035E_no-human.fastq.gz_9948c637-d1ec-4235-80df-20c79f1583ef	23851	ORF3a	normal
SHEF-C78EF	SHEF-C78EF_no-human.fastq.gz_55619755-0cc5-4e2c-8c50-1010ec1089e3	21052	S	normal
SHEF-D16E8	SHEF-D16E8_no-human.fastq.gz_3fc3eb37-b778-46fd-8ee5-6a8814d4a37c	23878	ORF3a	normal
SHEF-C8329	SHEF-C8329_no-human.fastq.gz_97e56ffc-3bcf-4be2-99c7-1eb8f8c3d268	9893	ORF1ab	truncated
SHEF-C277E	SHEF-C277E_no-human.fastq.gz_c4a601c9-53b6-4f73-b838-c10018637a6a	22558	S	truncated
SHEF-C7C98	SHEF-C7C98_no-human.fastq.gz_41fc3e5d-2bae-4a99-9e3a-fdae3a35d4cd	10639	ORF1ab	truncated
SHEF-D1026	SHEF-D1026_no-human.fastq.gz_26bb9443-b347-4b7c-93eb-373247760a31	14685	S	normal
SHEF-C00A2	SHEF-C00A2_no-human.fastq.gz_70a33ee9-0976-460d-9b55-1b53186bf151	28883	ORF10	normal
SHEF-C0E7B	SHEF-C0E7B_no-human.fastq.gz_d065ee53-0b38-4363-8535-8670836fc1b5	7568	ORF1ab	truncated
SHEF-C0716	SHEF-C0716_no-human.fastq.gz_25caa14d-a329-47ad-b27a-a3e5e9741797	14662	S	normal
SHEF-CA828	SHEF-CA828_no-human.fastq.gz_d116d7b8-b4a6-41c4-895a-33c25fbf2ebd	22232	S	truncated
SHEF-C6367	SHEF-C6367_no-human.fastq.gz_7b977128-9153-493d-a269-1483fc109ad0	21052	S	normal
SHEF-C682C	SHEF-C682C_no-human.fastq.gz_b9c8b291-643c-440e-b874-e14ec3c17fb3	22558	S	truncated
SHEF-D0704	SHEF-D0704_no-human.fastq.gz_2cd23098-3d14-49bb-8c81-8a3eb8fdb9c6	10639	ORF1ab	truncated
SHEF-CD412	SHEF-CD412_no-human.fastq.gz_f14d91f0-e7f6-4ba2-b6a9-a06501d90bfa	5772	ORF1ab	truncated
SHEF-C1E10	SHEF-C1E10_no-human.fastq.gz_9b54c150-0013-45c9-96e7-f0bb24d37b4e	10639	ORF1ab	truncated
SHEF-C6060	SHEF-C6060_no-human.fastq.gz_03ce5f6f-69b5-488d-939a-b3bbcfd4f6d2	25784	E	normal
SHEF-C00FD	SHEF-C00FD_no-human.fastq.gz_3514ca12-5f33-4fb2-9e18-c3f4d7b19eaa	19595	S	normal
SHEF-CC361	SHEF-CC361_no-human.fastq.gz_ab333186-8c24-4131-a88c-fd13372104df	27673	ORF7b	normal
SHEF-C625B	SHEF-C625B_no-human.fastq.gz_0851419b-8c3b-496c-905e-3d681402be41	81	ORF1ab	normal
SHEF-C18E5	SHEF-C18E5_no-human.fastq.gz_708c5c16-3f0d-4a6a-924f-89cb66dbae01	27673	ORF7b	normal
SHEF-C393B	SHEF-C393B_no-human.fastq.gz_e4cb1613-9a40-47eb-a824-6613dcd75642	21055	S	normal
SHEF-CDF8A	SHEF-CDF8A_no-human.fastq.gz_ad20be59-a363-415e-8dfe-168fa398aa90	12965	S	normal
SHEF-C0E7B	SHEF-C0E7B_no-human.fastq.gz_52695644-fc5d-4020-808c-e91d40378bca	7568	ORF1ab	truncated
SHEF-D0B62	SHEF-D0B62_no-human.fastq.gz_59020484-23db-4ec0-91b0-0a361476dbb2	97	ORF1ab	normal
SHEF-CF067	SHEF-CF067_no-human.fastq.gz_19626c63-3b41-4a97-9021-3d4e0a7d5bcf	21052	S	normal
SHEF-C8013	SHEF-C8013_no-human.fastq.gz_816466ca-c109-49c0-bdb6-51eb95072479	21463	S	normal
SHEF-C9319	SHEF-C9319_no-human.fastq.gz_a0777037-1d03-4bb9-97dc-18ba3e2d0eb1	10023	ORF1ab	truncated
SHEF-D141B	SHEF-D141B_no-human.fastq.gz_3130ca0d-52c4-41a4-bf03-a5aa86c09dbd	2793	ORF1ab	truncated
SHEF-D0124	SHEF-D0124_no-human.fastq.gz_284c52ca-ea15-41a8-a546-5ac6ee5c856f	11097	S	normal
SHEF-C6D78	SHEF-C6D78_no-human.fastq.gz_8ab87371-c3fc-4ba3-9d5d-e1eb4c083b08	28883	ORF10	normal
SHEF-C769A	SHEF-C769A_no-human.fastq.gz_6a7593c8-54e0-4737-8a2a-2f52b1b8f89d	818	ORF1ab	truncated
SHEF-C7BB9	SHEF-C7BB9_no-human.fastq.gz_d2182071-4f28-4bea-8192-1bc519fb2e3b	5081	ORF1ab	truncated
SHEF-D0DD5	SHEF-D0DD5_no-human.fastq.gz_dd749000-83e7-40a6-9464-183a183266c8	12965	S	normal
SHEF-C3230	SHEF-C3230_no-human.fastq.gz_bd3348b9-6e0b-487f-918f-6d07e4c05bfb	19111	S	normal
SHEF-CF7DB	SHEF-CF7DB_no-human.fastq.gz_073f651a-b0a4-445f-8dff-6bd9e88321fb	10639	ORF1ab	truncated
SHEF-D0300	SHEF-D0300_no-human.fastq.gz_90f78237-d350-46cd-abf1-3748c9e4a14d	28884	ORF10	normal
SHEF-CDAD4	SHEF-CDAD4_no-human.fastq.gz_a4dbb066-1624-4323-9282-73250ce5b4c5	3218	ORF1ab	truncated
SHEF-C3090	SHEF-C3090_no-human.fastq.gz_5617d802-3d7f-43b1-ab7f-4e3398b6cac8	11838	S	normal
SHEF-C9A23	SHEF-C9A23_no-human.fastq.gz_e85fe165-2f26-49d9-afba-19d3c1147669	10576	ORF1ab	truncated
SHEF-C0BA1	SHEF-C0BA1_no-human.fastq.gz_fd64448f-d459-4bef-a356-43a11074a98a	28897	ORF10	normal
SHEF-CD52E	SHEF-CD52E_no-human.fastq.gz_28d4c06a-152f-40c9-9620-8e2bad90b541	19113	S	normal
SHEF-C6464	SHEF-C6464_no-human.fastq.gz_1143b710-fc3b-4b12-ba19-785e888f4fd6	10645	ORF1ab	truncated
SHEF-C7C98	SHEF-C7C98_no-human.fastq.gz_b64759aa-e499-490a-8d13-f913f541c31a	10639	ORF1ab	truncated
SHEF-CA6A6	SHEF-CA6A6_no-human.fastq.gz_f88f6f4f-5540-4f3e-82ff-901d9eb7a3df	25337	ORF3a	normal
SHEF-CA0D5	SHEF-CA0D5_no-human.fastq.gz_a95c3688-2abd-4d48-bc24-cb151a0d13e0	10639	ORF1ab	truncated
SHEF-C3115	SHEF-C3115_no-human.fastq.gz_86cda44c-f6aa-4700-8b79-1358594405b8	26437	M	truncated
SHEF-C9100	SHEF-C9100_no-human.fastq.gz_123d10e1-6242-4a0c-b69b-564d83691b26	13425	S	normal
SHEF-C0725	SHEF-C0725_no-human.fastq.gz_fc1c2857-8734-40b9-a95c-9aa56d9439d1	28883	ORF10	normal
SHEF-C0716	SHEF-C0716_no-human.fastq.gz_70ec7d50-64e8-4c5f-959f-4628dfb550e9	14661	S	normal
SHEF-CDF5D	SHEF-CDF5D_no-human.fastq.gz_a2ab4c8a-5df1-4c88-aa8a-bcf8f1ec17f7	23364	S	truncated
SHEF-C3F84	SHEF-C3F84_no-human.fastq.gz_4cdf2878-e6a9-483e-b524-1d850f63365f	14661	S	normal
SHEF-CCCEE	SHEF-CCCEE_no-human.fastq.gz_aac11535-f99b-4606-925c-34589e79a037	28883	ORF10	normal
SHEF-C5C21	SHEF-C5C21_no-human.fastq.gz_65208346-f888-4013-a165-395179b5f8ff	21052	S	normal
SHEF-CA04E	SHEF-CA04E_no-human.fastq.gz_5696ebdb-1155-4fe0-bcec-57f8d4f855a7	21052	S	normal
SHEF-D0F84	SHEF-D0F84_no-human.fastq.gz_dcd90780-fc7b-4ef3-9d90-25a1e0e84c30	12965	S	normal
SHEF-C56AB	SHEF-C56AB_no-human.fastq.gz_a93d828b-8fdf-4868-8772-d0a15d453a14	11176	S	normal
SHEF-BFE9D	SHEF-BFE9D_no-human.fastq.gz_d7d74067-6207-42fc-888c-c83eecc2b927	19754	S	normal
SHEF-CF216	SHEF-CF216_no-human.fastq.gz_adccf709-043b-4349-8d82-47caf383a277	24608	ORF3a	normal
SHEF-BFDCD	SHEF-BFDCD_no-human.fastq.gz_00af8b7f-7b3a-4dcc-b548-038c399c06f6	23878	ORF3a	normal
SHEF-C7B6E	SHEF-C7B6E_no-human.fastq.gz_eb5317ec-8125-41e2-9846-f0fa97b83126	28883	ORF10	normal
SHEF-CA0D5	SHEF-CA0D5_no-human.fastq.gz_953f8e9e-e71b-49f8-ab9b-808ab81d5def	10642	ORF1ab	truncated
SHEF-CA020	SHEF-CA020_no-human.fastq.gz_cf9ed465-fa0e-48d9-9204-45098bcb574d	75	ORF1ab	normal
SHEF-C8DFE	SHEF-C8DFE_no-human.fastq.gz_1501b470-972d-41c2-955e-e2d072ce1ce9	21052	S	normal
SHEF-C119F	SHEF-C119F_no-human.fastq.gz_22110f51-b5b3-41a0-b216-84f7f8938400	5112	ORF1ab	truncated
SHEF-C95AA	SHEF-C95AA_no-human.fastq.gz_de67661c-7e76-4a91-8003-b26b3171a809	6975	ORF1ab	truncated
SHEF-CDE23	SHEF-CDE23_no-human.fastq.gz_1fe65b59-4933-4220-85c6-cca89bcbf908	19111	S	normal
SHEF-D2DE2	SHEF-D2DE2_no-human.fastq.gz_052d6c21-39b2-4f3e-8736-0ac6442fe43c	28883	ORF10	normal
SHEF-C86A8	SHEF-C86A8_no-human.fastq.gz_3043529f-e66d-48e4-bfc5-580b8e11d406	12965	S	normal
SHEF-C15B1	SHEF-C15B1_no-human.fastq.gz_bafb2d36-e18b-4db9-a1e8-dfee48312689	75	ORF1ab	normal
SHEF-C0C35	SHEF-C0C35_no-human.fastq.gz_b85d3718-b5bf-42c4-943b-423169ac3f84	7527	ORF1ab	truncated
SHEF-CA0F3	SHEF-CA0F3_no-human.fastq.gz_87a7a2b3-0955-46d9-a24d-ce6d94591ba6	19111	S	normal
SHEF-C17E8	SHEF-C17E8_no-human.fastq.gz_7382ccfc-8aab-486e-93be-156f52c3ea8f	28883	ORF10	normal
SHEF-C1645	SHEF-C1645_no-human.fastq.gz_66cbd6c0-51b2-4c8f-97e9-fec47dfc9b62	18553	S	normal
SHEF-C5C21	SHEF-C5C21_no-human.fastq.gz_e558a02a-f5bc-435d-82ab-c3ed570719fb	21052	S	normal
SHEF-C9DFD	SHEF-C9DFD_no-human.fastq.gz_10b099ae-8ac7-46be-9d2e-a7e3281af426	5813	ORF1ab	truncated
SHEF-CC361	SHEF-CC361_no-human.fastq.gz_124eb4f4-cbbb-4a97-ad89-a28047b118aa	21052	S	normal
SHEF-C6534	SHEF-C6534_no-human.fastq.gz_e0b3dfb5-f77d-4629-96ce-48508f68b6a3	21052	S	normal
SHEF-C7C98	SHEF-C7C98_no-human.fastq.gz_ace251fe-8603-4937-8603-33467a22bcdf	10639	ORF1ab	truncated
SHEF-CD184	SHEF-CD184_no-human.fastq.gz_911052db-8ae6-435d-9b52-ac11161907fb	21056	S	normal
SHEF-CAFBA	SHEF-CAFBA_no-human.fastq.gz_eace303c-7d84-4b48-b683-4fd1fd3edb0b	19128	S	normal
SHEF-C18E5	SHEF-C18E5_no-human.fastq.gz_678bc539-4b56-488c-897d-858151eddc83	12967	S	normal
SHEF-C37B9	SHEF-C37B9_no-human.fastq.gz_bd5f4608-6c3f-414d-a417-efdf3744af53	3369	ORF1ab	truncated
SHEF-CDD44	SHEF-CDD44_no-human.fastq.gz_dfdf97b1-dcc3-4df1-a76b-6a7ea023eea5	22558	S	truncated
SHEF-C78EF	SHEF-C78EF_no-human.fastq.gz_4a31bbc4-5be1-4200-9b01-5a66fafcf305	4579	ORF1ab	truncated
SHEF-C6886	SHEF-C6886_no-human.fastq.gz_0f5e68ed-d72b-4a9d-a82a-925bee9b97af	12966	S	normal
SHEF-C4071	SHEF-C4071_no-human.fastq.gz_13058f44-4f0f-4bbb-863c-4f0b6c635001	21503	S	normal
SHEF-C722D	SHEF-C722D_no-human.fastq.gz_47bf868a-4cae-4708-ba9d-ef6f191d46f6	28883	ORF10	normal
SHEF-CD412	SHEF-CD412_no-human.fastq.gz_4cd4b81c-b38f-4478-a72c-c1ca6f4c6c14	21052	S	normal
SHEF-CC4AA	SHEF-CC4AA_no-human.fastq.gz_e6ebaae6-a187-46bb-a6fd-41b1069be168	10639	ORF1ab	truncated
SHEF-C1E10	SHEF-C1E10_no-human.fastq.gz_08c6078e-872d-4e9e-b412-4585c66dbf7f	5705	ORF1ab	truncated
SHEF-C319D	SHEF-C319D_no-human.fastq.gz_ae4d6049-8761-4adc-a768-c4f8cba33736	8221	ORF1ab	truncated
SHEF-C46E8	SHEF-C46E8_no-human.fastq.gz_5e206744-0fca-4cbd-ab35-538100af9ac7	11162	S	normal
SHEF-C0707	SHEF-C0707_no-human.fastq.gz_5f9a1908-f9f9-4560-9166-a394d5b4eb8c	21052	S	normal
SHEF-D0DD5	SHEF-D0DD5_no-human.fastq.gz_d73a8080-cf1c-4d31-a808-c4b827063d9a	21052	S	normal
SHEF-C243B	SHEF-C243B_no-human.fastq.gz_cc626ec4-a9cf-4d48-a5e0-621a8767c98a	21052	S	normal
SHEF-CB5E4	SHEF-CB5E4_no-human.fastq.gz_d1abde47-1f36-4a75-81fc-315fd1bd9122	10639	ORF1ab	truncated
SHEF-D169D	SHEF-D169D_no-human.fastq.gz_5d573b25-886a-4760-a28a-fd3a50698cdf	21503	S	normal
SHEF-CDCCF	SHEF-CDCCF_no-human.fastq.gz_798798b1-e058-42df-8528-b338da3ee7ee	3361	ORF1ab	truncated
SHEF-CA363	SHEF-CA363_no-human.fastq.gz_166e930e-d97b-4416-b70a-fd3c64f5d873	22610	S	truncated
SHEF-CB7C0	SHEF-CB7C0_no-human.fastq.gz_dd69efb8-551f-41db-9e3d-23d29895e0c9	6777	ORF1ab	truncated
SHEF-C06A0	SHEF-C06A0_no-human.fastq.gz_d23e811c-be6a-47ea-bb3b-74c9058307dc	3367	ORF1ab	truncated
SHEF-C2C7F	SHEF-C2C7F_no-human.fastq.gz_682047bc-302c-4b77-ba16-a3f344a83e5b	4017	ORF1ab	truncated
SHEF-C35FB	SHEF-C35FB_no-human.fastq.gz_dabe83a7-7265-4bd1-9343-9dd385538a45	26280	M	truncated
SHEF-C46E8	SHEF-C46E8_no-human.fastq.gz_c445d1e0-ba1c-434f-9bd8-d10c5907c766	11162	S	normal
SHEF-CCC93	SHEF-CCC93_no-human.fastq.gz_28208e8c-93c0-4e2a-be07-e33f69170096	10639	ORF1ab	truncated
SHEF-CB9CA	SHEF-CB9CA_no-human.fastq.gz_395e51cb-acee-4abf-abc4-4709e4eed277	27673	ORF7b	normal
SHEF-D3482	SHEF-D3482_no-human.fastq.gz_ded6fd7b-8614-40fd-a0f2-835d897f04d0	22721	S	truncated
SHEF-C6789	SHEF-C6789_no-human.fastq.gz_7ca5ad80-3769-4302-ab2e-f82c54d6c519	7502	ORF1ab	truncated
SHEF-C769A	SHEF-C769A_no-human.fastq.gz_9fdeab82-6fe6-4d05-816f-264c624f503e	822	ORF1ab	truncated
SHEF-C02E8	SHEF-C02E8_no-human.fastq.gz_031685b7-ebd7-4a02-af4a-fbb3a76f3393	17819	S	normal
SHEF-CEC19	SHEF-CEC19_no-human.fastq.gz_541adeff-02a9-4495-93ce-1a10113eac00	7502	ORF1ab	truncated
SHEF-C7409	SHEF-C7409_no-human.fastq.gz_5b4afca8-3161-451d-b55b-1a55c00d80cd	28883	ORF10	normal
SHEF-CF085	SHEF-CF085_no-human.fastq.gz_fddbb727-c3e1-4cca-9dd7-71bf51002555	10639	ORF1ab	truncated
SHEF-C5878	SHEF-C5878_no-human.fastq.gz_ddc44526-232b-45c3-9f85-f9eb66e6c123	16009	S	normal
SHEF-C715D	SHEF-C715D_no-human.fastq.gz_4c642b5c-c142-4018-a6b8-901e8226d185	21305	S	normal
SHEF-C37B9	SHEF-C37B9_no-human.fastq.gz_3695fcdb-0031-41e7-bb84-09c76dea3673	3369	ORF1ab	truncated
SHEF-CB292	SHEF-CB292_no-human.fastq.gz_3c482206-5c58-4854-8577-05902fc43eb3	13425	S	normal
SHEF-CEB1C	SHEF-CEB1C_no-human.fastq.gz_4dc8a500-14a2-4ba3-8bb5-a0609ccfa723	27676	ORF7b	normal
SHEF-C769A	SHEF-C769A_no-human.fastq.gz_c2459c7c-aaf1-4669-9cc3-2034a30c8b58	818	ORF1ab	truncated
SHEF-CEDE9	SHEF-CEDE9_no-human.fastq.gz_d33ad0eb-c855-47b5-a652-19e532fec1b7	28883	ORF10	normal
SHEF-C47F4	SHEF-C47F4_no-human.fastq.gz_0caa5ef7-5e40-404c-88bc-bfbbd01cf22b	11665	S	normal
SHEF-C0F96	SHEF-C0F96_no-human.fastq.gz_0a0197e4-2285-4198-a4d8-6552b0122172	23364	S	truncated
SHEF-CE2CC	SHEF-CE2CC_no-human.fastq.gz_4c22a182-8389-4bd2-88f3-644315dea124	10639	ORF1ab	truncated
SHEF-C0118	SHEF-C0118_no-human.fastq.gz_a95f952b-6cd6-4f5f-8b3f-3c0d3b550c58	25748	ORF3a	truncated
SHEF-C06A0	SHEF-C06A0_no-human.fastq.gz_8ad03875-48e8-4cc3-b063-74b7110ed7f6	3370	ORF1ab	truncated
SHEF-C87F0	SHEF-C87F0_no-human.fastq.gz_212e8a97-3297-450d-bdd9-eb7b9c7fdc9d	9283	ORF1ab	truncated
SHEF-C930A	SHEF-C930A_no-human.fastq.gz_90d26a65-f5a7-4193-bc83-30bed522f8c4	180	ORF1ab	normal
SHEF-C88DF	SHEF-C88DF_no-human.fastq.gz_f152d36f-a7dc-47d3-8fd1-cd3c2f0975a9	18553	S	normal
SHEF-C2DC7	SHEF-C2DC7_no-human.fastq.gz_b254c559-3939-4a6e-a716-9f26e99418f3	75	ORF1ab	normal
SHEF-C7E92	SHEF-C7E92_no-human.fastq.gz_9327595b-a0e0-4f37-a5ec-2b774c4797c8	21052	S	normal
SHEF-CB63C	SHEF-CB63C_no-human.fastq.gz_b5344bec-e61c-4e0c-90a4-0d3f5f8215dd	21052	S	normal
SHEF-C81F2	SHEF-C81F2_no-human.fastq.gz_37070c0a-10ac-494d-9886-348a4a653591	8114	ORF1ab	truncated
SHEF-CEBFE	SHEF-CEBFE_no-human.fastq.gz_cb1149d9-c51e-45a9-ae26-b5c84066bb4e	10639	ORF1ab	truncated
SHEF-CE0D1	SHEF-CE0D1_no-human.fastq.gz_6a02182d-7a90-4870-862d-3de941db90ea	28883	ORF10	normal
SHEF-BFFF4	SHEF-BFFF4_no-human.fastq.gz_a7cb6e25-08db-4343-915e-569e9e856826	28883	ORF10	normal
SHEF-C8EEC	SHEF-C8EEC_no-human.fastq.gz_d7b2ab14-d9df-47a2-be08-4e81c21e6258	25799	E	normal
SHEF-D193A	SHEF-D193A_no-human.fastq.gz_33bc5148-750b-4c56-9aaf-47bc498ab5af	10639	ORF1ab	truncated
SHEF-C3F66	SHEF-C3F66_no-human.fastq.gz_1abe8cb8-6ca5-44d2-8802-5b99f0e8f969	5078	ORF1ab	truncated
SHEF-D1E95	SHEF-D1E95_no-human.fastq.gz_282a062e-88b5-4483-b7b5-2b643f72603f	27579	ORF7b	normal
SHEF-C9319	SHEF-C9319_no-human.fastq.gz_e775ca5a-68d2-4c11-bbb4-808c4b69cdc8	28883	ORF10	normal
SHEF-CA0D5	SHEF-CA0D5_no-human.fastq.gz_ff88310b-58d7-4d5a-b989-a12e58c43fef	14819	S	normal
SHEF-CB0E3	SHEF-CB0E3_no-human.fastq.gz_e13ee0a9-6ef0-4ea9-9602-244994b693ad	27016	ORF6	normal
SHEF-CF085	SHEF-CF085_no-human.fastq.gz_764ff32d-7a3d-4e82-bd2f-f56fa1072180	10639	ORF1ab	truncated
SHEF-CFD42	SHEF-CFD42_no-human.fastq.gz_f0081524-8455-4ea6-91ab-b1edfe82c45c	21052	S	normal
SHEF-C0725	SHEF-C0725_no-human.fastq.gz_4a56fed2-7039-4899-8c24-e096b0f3b0bb	28883	ORF10	normal
SHEF-C0118	SHEF-C0118_no-human.fastq.gz_2289392a-a555-443d-86db-fd5870445bdd	25766	ORF3a	truncated
SHEF-D01F7	SHEF-D01F7_no-human.fastq.gz_1d00a059-8aa0-4967-83a4-be4ff7a98b92	15332	S	normal
SHEF-CA7B2	SHEF-CA7B2_no-human.fastq.gz_7ac4fc59-23c0-4e5f-978f-5e87e0e1c703	14661	S	normal
SHEF-C50BC	SHEF-C50BC_no-human.fastq.gz_3f347404-16ab-4d05-81e8-0732b0cfc7c1	22112	S	truncated
SHEF-D307F	SHEF-D307F_no-human.fastq.gz_2de8dac2-2697-42f3-a1e7-dd3ec88ed632	27673	ORF7b	normal
SHEF-C5C21	SHEF-C5C21_no-human.fastq.gz_6cf2c774-ccbb-4349-88b2-2a118f0d541d	21052	S	normal
SHEF-C774C	SHEF-C774C_no-human.fastq.gz_533238f3-bb37-41f4-933c-babe01647900	10639	ORF1ab	truncated
SHEF-C5C21	SHEF-C5C21_no-human.fastq.gz_0704edc9-e3c6-4b30-8d05-21283a8a4a40	21052	S	normal
SHEF-CAFBA	SHEF-CAFBA_no-human.fastq.gz_e8789fec-2246-47a5-bd68-9c269e4c1511	19111	S	normal
SHEF-CD245	SHEF-CD245_no-human.fastq.gz_961a2ffa-a6bb-478c-ae3e-98453c986d2d	5634	ORF1ab	truncated
SHEF-C830B	SHEF-C830B_no-human.fastq.gz_c7eb12e6-aaad-4e14-b7b5-f870c0894284	25800	E	normal
SHEF-C715D	SHEF-C715D_no-human.fastq.gz_2299e0c4-d4ca-4e61-965a-3b7bf65e334a	21052	S	normal
SHEF-CAFBA	SHEF-CAFBA_no-human.fastq.gz_99848a15-9dd8-4277-b54f-216a56105be2	19111	S	normal
SHEF-C8444	SHEF-C8444_no-human.fastq.gz_46900720-2273-4542-b250-5ec36599edaa	4579	ORF1ab	truncated
SHEF-CF10A	SHEF-CF10A_no-human.fastq.gz_1551537c-859b-4d80-a0bb-a1193dbef9ad	28883	ORF10	normal
SHEF-C830B	SHEF-C830B_no-human.fastq.gz_313cdc86-d531-4b43-9573-fff59baeb656	25800	E	normal
SHEF-C0118	SHEF-C0118_no-human.fastq.gz_e7bef6ab-f6dd-4586-bbc3-9f0fee8ad7ad	25744	ORF3a	truncated
SHEF-CA1D2	SHEF-CA1D2_no-human.fastq.gz_968c1815-fbbb-47ef-9cb4-332d94a44c4e	29433	ORF10	normal
SHEF-D20F8	SHEF-D20F8_no-human.fastq.gz_582bab1d-e88f-408e-b120-7af1b8782b8e	21052	S	normal
SHEF-D18B5	SHEF-D18B5_no-human.fastq.gz_d401e81f-f036-4fbb-ad9a-6214b56c9c43	82	ORF1ab	normal
SHEF-C079E	SHEF-C079E_no-human.fastq.gz_197975f1-d22e-405d-b990-c88ede6a488b	21955	S	truncated
SHEF-C0628	SHEF-C0628_no-human.fastq.gz_a2d186b6-0940-416d-84b1-4f4e185ba5ed	12826	S	normal
SHEF-C2B45	SHEF-C2B45_no-human.fastq.gz_4c4b346a-a2f0-45b7-8c57-fa2921808f48	10639	ORF1ab	truncated
SHEF-BFF03	SHEF-BFF03_no-human.fastq.gz_3ea44626-dbb8-463e-8f7d-cf95d05bd20d	24504	ORF3a	normal
SHEF-CAAC8	SHEF-CAAC8_no-human.fastq.gz_6c1bdbb5-35a9-48cf-a6b3-35de167fb3de	28883	ORF10	normal
SHEF-BFF12	SHEF-BFF12_no-human.fastq.gz_fb3a7bd8-6ffa-49fb-879f-5d05aeb7f477	10639	ORF1ab	truncated
SHEF-C0716	SHEF-C0716_no-human.fastq.gz_85036a8e-6693-4bf5-aa36-cad62c104e16	14661	S	normal
SHEF-CA266	SHEF-CA266_no-human.fastq.gz_28e70890-3827-4ee4-952f-711dd6bcd28e	25165	ORF3a	normal
SHEF-CB7C0	SHEF-CB7C0_no-human.fastq.gz_d8c01a06-1db9-4dbd-b202-7a11347c9b26	3367	ORF1ab	truncated
SHEF-CAA8C	SHEF-CAA8C_no-human.fastq.gz_b0628e32-2f1b-476e-9ea7-a3cb9dd5c79a	18940	S	normal
SHEF-CE96D	SHEF-CE96D_no-human.fastq.gz_d74b2b78-6270-458d-93ac-5faf3589a9ee	11676	S	normal
SHEF-C99BD	SHEF-C99BD_no-human.fastq.gz_8f0b7624-f7fc-4c2c-840f-58032c35ae06	10639	ORF1ab	truncated
SHEF-D0300	SHEF-D0300_no-human.fastq.gz_0d1dcbe5-5a18-4e99-b501-508c1fc21282	28883	ORF10	normal
SHEF-C65F8	SHEF-C65F8_no-human.fastq.gz_99bf5c08-4924-4f27-a72d-178a2efc8a1b	2796	ORF1ab	truncated
SHEF-C68A4	SHEF-C68A4_no-human.fastq.gz_29060053-b502-47c0-93a9-6703af155c72	27012	ORF6	normal
SHEF-C5966	SHEF-C5966_no-human.fastq.gz_fc1ecb3a-9dcf-4b63-b8ec-a66e5ef09963	25785	E	normal
SHEF-CC853	SHEF-CC853_no-human.fastq.gz_164440a1-2cb3-40de-9624-f91760873dcf	29478	ORF10	normal
SHEF-C0E7B	SHEF-C0E7B_no-human.fastq.gz_093e5b40-f3ee-4044-8132-71565a5ae192	7568	ORF1ab	truncated
SHEF-CE04A	SHEF-CE04A_no-human.fastq.gz_1662f15c-449f-47d1-85d6-7c5e45787ec2	10639	ORF1ab	truncated
SHEF-C3090	SHEF-C3090_no-human.fastq.gz_e98f7902-43e1-4243-9832-19532d260246	11088	S	normal
SHEF-CAC0E	SHEF-CAC0E_no-human.fastq.gz_b95303d9-2ab9-4a18-92ea-dde4a8906a51	21052	S	normal
SHEF-C2055	SHEF-C2055_no-human.fastq.gz_755ea5ba-bad1-4721-803a-d2078b0b623d	10023	ORF1ab	truncated
SHEF-C3458	SHEF-C3458_no-human.fastq.gz_220a5958-3b2f-40d5-8bd7-dd227071ab28	21052	S	normal
SHEF-D13D2	SHEF-D13D2_no-human.fastq.gz_81e0ce1f-898e-4c33-b56a-91fba6c63bd8	22558	S	truncated
SHEF-C05C1	SHEF-C05C1_no-human.fastq.gz_20bf0092-fb4b-4726-8b84-c41797fc0307	24776	ORF3a	normal
SHEF-CA0D5	SHEF-CA0D5_no-human.fastq.gz_9e535d37-781f-435b-9960-50ae4b474433	10639	ORF1ab	truncated
SHEF-CD245	SHEF-CD245_no-human.fastq.gz_38ec207f-a469-441e-8c46-39b82d176819	8118	ORF1ab	truncated
SHEF-CEC19	SHEF-CEC19_no-human.fastq.gz_a25ec18f-a074-4063-8672-962102105f33	8747	ORF1ab	truncated
SHEF-BFD63	SHEF-BFD63_no-human.fastq.gz_ac4c6ef0-8197-4346-a0e1-ceb663242922	10639	ORF1ab	truncated
SHEF-C7B40	SHEF-C7B40_no-human.fastq.gz_553cc08c-2ed3-4ae9-bef8-fb4d2d00d658	103	ORF1ab	normal
SHEF-C0DE7	SHEF-C0DE7_no-human.fastq.gz_f63e718d-aac0-4b19-9c1c-03c604ac4b70	10645	ORF1ab	truncated
SHEF-CCB5A	SHEF-CCB5A_no-human.fastq.gz_51bb7387-725f-4740-8889-aad2b939e7bb	8202	ORF1ab	truncated
SHEF-CD245	SHEF-CD245_no-human.fastq.gz_7d7bd0b4-4580-478b-817e-f1ed8b6ef9a2	8114	ORF1ab	truncated
SHEF-D20F8	SHEF-D20F8_no-human.fastq.gz_6e454ea0-8137-4b7a-abe2-84aeade1ca0f	21057	S	normal
SHEF-C9935	SHEF-C9935_no-human.fastq.gz_cb3a54be-4bd0-42ae-ba71-73ab08131c7a	21052	S	normal
SHEF-CF261	SHEF-CF261_no-human.fastq.gz_faaadc81-edeb-47a7-817b-51e5ab978f76	10639	ORF1ab	truncated
SHEF-C522F	SHEF-C522F_no-human.fastq.gz_409bf143-96ce-4414-b800-659d3eb9146d	28883	ORF10	normal
SHEF-C80AA	SHEF-C80AA_no-human.fastq.gz_fa777bca-8e5b-4fe9-a5ed-73f99d00fa06	27673	ORF7b	normal
SHEF-C0118	SHEF-C0118_no-human.fastq.gz_75568ba6-2889-4c6f-91ee-0508ba3b9d01	25744	ORF3a	truncated
SHEF-C368F	SHEF-C368F_no-human.fastq.gz_578de50d-f5ba-4737-ad4e-6068cf11604d	10658	ORF1ab	truncated
SHEF-C05C1	SHEF-C05C1_no-human.fastq.gz_d69eb5eb-60df-4d4b-8dfd-e86f52d3553a	24776	ORF3a	normal
SHEF-CB502	SHEF-CB502_no-human.fastq.gz_77381477-ec72-4d10-8578-f620e0508528	29331	ORF10	normal
SHEF-C1C16	SHEF-C1C16_no-human.fastq.gz_0176e246-b597-421c-b84e-baf82e704a03	19751	S	normal
SHEF-CFA4B	SHEF-CFA4B_no-human.fastq.gz_dd2d701a-f0c5-4eaf-82cb-7ded8f6a4917	5705	ORF1ab	truncated
SHEF-D21AA	SHEF-D21AA_no-human.fastq.gz_5c35fdd1-e953-4028-852f-7682aa656b2b	25649	ORF3a	truncated
SHEF-CA363	SHEF-CA363_no-human.fastq.gz_d3dc6e6a-374c-4d1d-851d-90b86d9b09c8	12965	S	normal
SHEF-CA749	SHEF-CA749_no-human.fastq.gz_77fbf18d-0feb-4a6e-8a5a-8d73b8ff3022	21052	S	normal
SHEF-C241D	SHEF-C241D_no-human.fastq.gz_64b7426d-64b6-4b4a-8b6c-35528dedb0b2	19181	S	normal
SHEF-CC817	SHEF-CC817_no-human.fastq.gz_9670fd77-4108-49a0-9b82-1ffda72b756a	28727	N	truncated
SHEF-C0118	SHEF-C0118_no-human.fastq.gz_5d07e7cf-faad-404d-90b9-393ae3962f7d	25744	ORF3a	truncated
SHEF-D1A82	SHEF-D1A82_no-human.fastq.gz_f9ffcc37-a627-4fab-b10e-f0ed2de33765	21052	S	normal
SHEF-D2C21	SHEF-D2C21_no-human.fastq.gz_24063926-0d70-4ddc-9112-6d1bb31c9a1b	4579	ORF1ab	truncated
SHEF-CBEE9	SHEF-CBEE9_no-human.fastq.gz_3575f234-783b-485e-809b-19c9fec651b7	19798	S	normal
SHEF-C6B23	SHEF-C6B23_no-human.fastq.gz_c26a4062-ba91-4edd-8eb0-778cc96a9108	7502	ORF1ab	truncated
SHEF-D1633	SHEF-D1633_no-human.fastq.gz_e2748910-73a5-4f8f-8c1e-fe507f9f7d0d	27677	ORF7b	normal
SHEF-CD430	SHEF-CD430_no-human.fastq.gz_bf017736-8f6d-4e80-8500-18ed1221026c	10023	ORF1ab	truncated
SHEF-C6DC3	SHEF-C6DC3_no-human.fastq.gz_794c2bfa-7bb5-4103-ae36-1c290ea76411	28883	ORF10	normal
SHEF-CA0D5	SHEF-CA0D5_no-human.fastq.gz_3ebaa02f-7818-40f8-bbce-db6499d0ebb6	10639	ORF1ab	truncated
SHEF-D1F74	SHEF-D1F74_no-human.fastq.gz_77eec9e2-80ec-45f9-a4f3-7509b35b09fa	10641	ORF1ab	truncated
SHEF-C1B37	SHEF-C1B37_no-human.fastq.gz_1b6cbc0f-69ac-410d-96be-a1bff6499f3a	20315	S	normal
SHEF-CC747	SHEF-CC747_no-human.fastq.gz_8b1cd836-05cd-48c3-a526-4a93d9af1c04	21052	S	normal
SHEF-D0B71	SHEF-D0B71_no-human.fastq.gz_a57ba31c-0917-4722-88c3-9de270b3f956	27547	ORF7b	normal
SHEF-CCBD2	SHEF-CCBD2_no-human.fastq.gz_f9483906-b055-4d1a-9d8e-1e42575a8cab	28885	ORF10	normal
SHEF-CA21B	SHEF-CA21B_no-human.fastq.gz_75bade28-d92c-47c3-bc13-70c590098354	28310	ORF8	truncated
SHEF-CC862	SHEF-CC862_no-human.fastq.gz_5c57bb60-cbea-4803-9e7b-5a75fb796257	10639	ORF1ab	truncated
SHEF-C277E	SHEF-C277E_no-human.fastq.gz_2034338a-104c-463c-b99a-fdb34d1a478a	22558	S	truncated
SHEF-C25FC	SHEF-C25FC_no-human.fastq.gz_f90f2ec3-e813-4cf1-8267-dfb47da30bb8	19137	S	normal
SHEF-C087D	SHEF-C087D_no-human.fastq.gz_408eac7c-bb39-4fae-998f-8519363336a8	6777	ORF1ab	truncated
SHEF-CD500	SHEF-CD500_no-human.fastq.gz_4721812a-5815-47e8-b3e9-1af0e67224e6	28883	ORF10	normal
SHEF-CB854	SHEF-CB854_no-human.fastq.gz_97c501fa-64a1-4692-b7f0-579453fe3d8e	23849	ORF3a	normal
SHEF-C569C	SHEF-C569C_no-human.fastq.gz_437846ce-926f-464c-8dd5-695329365f37	3914	ORF1ab	truncated
SHEF-C822C	SHEF-C822C_no-human.fastq.gz_15fb3ad6-fd7b-42c8-a730-cae9224df0c4	103	ORF1ab	normal
SHEF-C3090	SHEF-C3090_no-human.fastq.gz_57072ff5-4c5c-47e0-8de3-ba80b18bd0e3	10639	ORF1ab	truncated
SHEF-C00DF	SHEF-C00DF_no-human.fastq.gz_95b9ad96-90ec-4655-9511-67a147e3988c	115	ORF1ab	normal
SHEF-C0716	SHEF-C0716_no-human.fastq.gz_5be975d7-b1b9-494a-ab3e-f6f680fe29dd	14661	S	normal
SHEF-C0716	SHEF-C0716_no-human.fastq.gz_4ae79e18-2ab2-4533-bc40-988b05508867	14661	S	normal
SHEF-D029A	SHEF-D029A_no-human.fastq.gz_408fee67-2641-4fad-b6c4-65740ef2d37f	4579	ORF1ab	truncated
SHEF-C12D8	SHEF-C12D8_no-human.fastq.gz_804c02de-945b-49db-a13a-a5cc94beec06	14669	S	normal
SHEF-D01F7	SHEF-D01F7_no-human.fastq.gz_044d70e2-8a16-4489-abb9-a29329a2f341	27673	ORF7b	normal
SHEF-CC6E0	SHEF-CC6E0_no-human.fastq.gz_30d48456-7291-4634-822d-40267968d914	12965	S	normal
SHEF-C769A	SHEF-C769A_no-human.fastq.gz_e40cbf4f-1125-48c3-a77a-6346456c4134	818	ORF1ab	truncated
SHEF-C5650	SHEF-C5650_no-human.fastq.gz_07e2b3b7-87a0-4621-802e-898cecb3d055	28883	ORF10	normal
SHEF-C37B9	SHEF-C37B9_no-human.fastq.gz_c81ba6eb-c95d-4b09-9d85-0194f456cd0c	3362	ORF1ab	truncated
SHEF-C335B	SHEF-C335B_no-human.fastq.gz_f1720311-fe8a-4000-b49d-6f535582ec04	115	ORF1ab	normal
SHEF-C4071	SHEF-C4071_no-human.fastq.gz_fc6cccbe-90f8-4a72-89d5-33cd9b54ccff	28883	ORF10	normal
SHEF-CC52F	SHEF-CC52F_no-human.fastq.gz_14ff1104-43fb-4d5c-a54d-6a52a8fbab20	14662	S	normal
SHEF-C02AC	SHEF-C02AC_no-human.fastq.gz_419818b4-f275-460e-ac7b-3021adf6f9a9	21052	S	normal
SHEF-D2720	SHEF-D2720_no-human.fastq.gz_5314fc55-0db8-4dad-b0e5-5ccb800cf688	3957	ORF1ab	truncated
SHEF-C06A0	SHEF-C06A0_no-human.fastq.gz_c8189bfb-6013-41e0-b7b4-54a217925be5	3362	ORF1ab	truncated
SHEF-C1108	SHEF-C1108_no-human.fastq.gz_d562dd7e-0bfd-4d34-916b-1e8fb9c4b6a1	23979	ORF3a	normal
SHEF-C2F49	SHEF-C2F49_no-human.fastq.gz_9d9855bf-7af4-4bf5-943b-a6880e840707	118	ORF1ab	normal
SHEF-C31E8	SHEF-C31E8_no-human.fastq.gz_e59adc8b-f078-4982-a9f2-72400bb15f42	10615	ORF1ab	truncated
SHEF-D21AA	SHEF-D21AA_no-human.fastq.gz_84166f11-7c7c-4d38-916a-1f2006b33091	21052	S	normal
SHEF-C93EC	SHEF-C93EC_no-human.fastq.gz_c145c496-2ce9-48e3-bb4e-1077bb2cfe52	21057	S	normal
SHEF-C1C16	SHEF-C1C16_no-human.fastq.gz_a9ee9d43-523f-4824-9769-006bd20c0a07	10639	ORF1ab	truncated
SHEF-C2B36	SHEF-C2B36_no-human.fastq.gz_1730d7f0-a6ec-42d3-bf91-faa7c1e0b5b8	19132	S	normal
SHEF-C2B45	SHEF-C2B45_no-human.fastq.gz_92431c0e-fab2-42e5-9fc6-182bb59502ff	3361	ORF1ab	truncated
SHEF-D1ACE	SHEF-D1ACE_no-human.fastq.gz_4dd8ea64-2453-4717-9b35-4a9ecee2b437	19111	S	normal
SHEF-BFF12	SHEF-BFF12_no-human.fastq.gz_090cdc07-f06c-4724-b613-9f7a0a28dfec	10640	ORF1ab	truncated
SHEF-C277E	SHEF-C277E_no-human.fastq.gz_6e3159fe-664a-46d3-b931-53baeae5eb73	22558	S	truncated
SHEF-C3B08	SHEF-C3B08_no-human.fastq.gz_85130e6c-8895-46eb-920f-e88a59e86a5a	28954	ORF10	normal
SHEF-CA1B4	SHEF-CA1B4_no-human.fastq.gz_08bed5f3-1d8c-4270-a6bb-5fbd89dd411b	6255	ORF1ab	truncated
SHEF-C0725	SHEF-C0725_no-human.fastq.gz_5b05c4d8-1500-497e-9225-2303f15a5ea2	28883	ORF10	normal
SHEF-C8EEC	SHEF-C8EEC_no-human.fastq.gz_976fe4dc-15fb-416c-a1e2-2ae6e6ab8734	21053	S	normal
SHEF-C95AA	SHEF-C95AA_no-human.fastq.gz_a8d70849-4a05-4c76-9a45-1e3fea004819	28883	ORF10	normal
SHEF-C14C3	SHEF-C14C3_no-human.fastq.gz_4ea44a60-dc7d-4b25-9293-d4bac8290252	21052	S	normal
SHEF-CC0A6	SHEF-CC0A6_no-human.fastq.gz_0ea30262-b34b-45c8-a355-4e7d5298e2e7	6848	ORF1ab	truncated
SHEF-C58A5	SHEF-C58A5_no-human.fastq.gz_05ad6e6e-c82c-44fb-b48f-5219b71ca4f4	21052	S	normal
SHEF-C324F	SHEF-C324F_no-human.fastq.gz_8b95b5cf-e559-4d21-8874-eb5d35493816	21052	S	normal
SHEF-C85F6	SHEF-C85F6_no-human.fastq.gz_758cb993-c97a-4a53-a4a8-a857e53ab278	10639	ORF1ab	truncated
SHEF-D04EF	SHEF-D04EF_no-human.fastq.gz_9ee0a4a2-3221-4b88-b79e-b79fa6201968	5788	ORF1ab	truncated
SHEF-D093B	SHEF-D093B_no-human.fastq.gz_34d7730c-0a3a-46a5-98dd-891059f7446d	23972	ORF3a	normal
SHEF-C4CF5	SHEF-C4CF5_no-human.fastq.gz_4de762d4-e661-4fa3-aee4-5e53b1dc0ed4	28883	ORF10	normal
SHEF-C0716	SHEF-C0716_no-human.fastq.gz_c74e1d4f-2cba-44ae-b975-9d03f6fec8b8	14661	S	normal
SHEF-D2465	SHEF-D2465_no-human.fastq.gz_a39b45b3-b45e-451c-96fb-b9da44571508	23364	S	truncated
SHEF-D0300	SHEF-D0300_no-human.fastq.gz_be8e55a6-62d7-43e3-83f0-5cd4dd6499ec	28883	ORF10	normal
SHEF-CDF8A	SHEF-CDF8A_no-human.fastq.gz_975131bf-8418-439d-b1da-db10d45e2472	12965	S	normal
SHEF-C0039	SHEF-C0039_no-human.fastq.gz_7109f0dc-4350-4bc4-98d2-a802b2e58ea3	19111	S	normal
SHEF-CE60C	SHEF-CE60C_no-human.fastq.gz_fb5bd049-7a72-4905-abee-e2789c3eee94	19053	S	normal
SHEF-C9100	SHEF-C9100_no-human.fastq.gz_f74bc96c-cc8a-4d81-9823-0f3fa7038d5c	6760	ORF1ab	truncated
SHEF-C7F17	SHEF-C7F17_no-human.fastq.gz_1426ed36-b64b-4c16-b029-f0bbf0e62ea3	12965	S	normal
SHEF-D16E8	SHEF-D16E8_no-human.fastq.gz_c925a7a9-f60b-477e-907e-72f15022d43b	23878	ORF3a	normal
SHEF-C4D6B	SHEF-C4D6B_no-human.fastq.gz_0f562b7f-6f57-4165-ae02-e105c8b1c076	937	ORF1ab	truncated
SHEF-C1E98	SHEF-C1E98_no-human.fastq.gz_dbee135c-0ced-4882-a330-b4c9d77811b8	10639	ORF1ab	truncated
SHEF-CB5D5	SHEF-CB5D5_no-human.fastq.gz_330d3c9c-ebc2-4a7c-9987-fb067ee6ac63	2688	ORF1ab	truncated
SHEF-C8DFE	SHEF-C8DFE_no-human.fastq.gz_a1629dd4-adb1-42a8-80db-51f4082315ee	27673	ORF7b	normal
SHEF-C052B	SHEF-C052B_no-human.fastq.gz_e7602bed-79f1-415e-b067-ae570867711b	21296	S	normal
SHEF-CE60C	SHEF-CE60C_no-human.fastq.gz_53a904ac-0689-4713-8713-a44d3bd15066	19052	S	normal
SHEF-C830B	SHEF-C830B_no-human.fastq.gz_d83c49cd-1162-4e24-adba-c880e6789ae3	25804	E	normal
SHEF-C46E8	SHEF-C46E8_no-human.fastq.gz_515cff1d-72b3-4195-af1e-46463c7634cd	10639	ORF1ab	truncated
SHEF-CD6C1	SHEF-CD6C1_no-human.fastq.gz_ae79253e-4834-40cb-9d48-35c29353d7d1	18555	S	normal
SHEF-CCAC6	SHEF-CCAC6_no-human.fastq.gz_f198b6c4-8ad6-4c50-b236-9b9119a052d7	21052	S	normal
SHEF-CA0D5	SHEF-CA0D5_no-human.fastq.gz_bbb5ea9d-03f5-4bbc-bae6-a74e483a87a1	14819	S	normal
SHEF-CD3E8	SHEF-CD3E8_no-human.fastq.gz_119e09f5-9f65-4986-9756-6d924abfef0d	11838	S	normal
SHEF-CD184	SHEF-CD184_no-human.fastq.gz_28e68729-9964-4267-9815-cd4f4c4a3494	25799	E	normal
SHEF-BFD81	SHEF-BFD81_no-human.fastq.gz_3ae19db7-ce0b-4a6f-8b7d-8a9dcba24b9a	20315	S	normal
SHEF-C4FCF	SHEF-C4FCF_no-human.fastq.gz_666bc068-25ad-40ca-9725-e2b8faf8ff51	3955	ORF1ab	truncated
SHEF-CBF22	SHEF-CBF22_no-human.fastq.gz_755d600a-fcd0-4033-9797-18901d631c08	388	ORF1ab	truncated
SHEF-D130F	SHEF-D130F_no-human.fastq.gz_38d65962-c5b5-41f3-9b8d-bee3da354266	28883	ORF10	normal
SHEF-CCFB8	SHEF-CCFB8_no-human.fastq.gz_4423e891-3245-4d89-bd80-badae6b2c469	108	ORF1ab	normal
SHEF-CEDE9	SHEF-CEDE9_no-human.fastq.gz_f62cac66-8ef1-4c99-940a-44049572658a	27673	ORF7b	normal
SHEF-CE2CC	SHEF-CE2CC_no-human.fastq.gz_4957f7b5-d7c3-4910-aabb-99620d2ec148	10639	ORF1ab	truncated
SHEF-D2869	SHEF-D2869_no-human.fastq.gz_796648f9-c13d-4774-a0c0-12a20a8c5d33	14662	S	normal
SHEF-C0716	SHEF-C0716_no-human.fastq.gz_cb681e5a-c8b1-4f69-81a1-a146a5bc890e	14663	S	normal
SHEF-C769A	SHEF-C769A_no-human.fastq.gz_9ea3436f-beb0-4be0-b350-d5da4355b0fd	818	ORF1ab	truncated
SHEF-D0DD5	SHEF-D0DD5_no-human.fastq.gz_578e57a3-b0f2-41f9-a0f0-7d62caa4ef4c	21052	S	normal
SHEF-D086B	SHEF-D086B_no-human.fastq.gz_0382bd1b-530d-460c-a777-902a70346998	10639	ORF1ab	truncated
SHEF-CE1DE	SHEF-CE1DE_no-human.fastq.gz_991a4529-a044-4721-a1a5-7e1732d4aa8b	8051	ORF1ab	truncated
SHEF-CC5A7	SHEF-CC5A7_no-human.fastq.gz_f613f128-96fd-4c4f-9517-6cb49ce3dfa8	4579	ORF1ab	truncated
SHEF-C0118	SHEF-C0118_no-human.fastq.gz_539909fc-cfd6-4c10-9bdc-69113df5e6d9	25744	ORF3a	truncated
SHEF-C2BDC	SHEF-C2BDC_no-human.fastq.gz_76beaf95-e75c-4d98-9af0-797d95905ed9	5772	ORF1ab	truncated
SHEF-C235C	SHEF-C235C_no-human.fastq.gz_0390b82f-c3be-4750-a329-863ff98992e3	9283	ORF1ab	truncated
SHEF-D18B5	SHEF-D18B5_no-human.fastq.gz_30435a54-9927-4271-91e8-ab718fbbe033	6974	ORF1ab	truncated
SHEF-C5580	SHEF-C5580_no-human.fastq.gz_7ec7a13a-7c60-4213-8551-f124818549ac	12958	S	normal
SHEF-C4A91	SHEF-C4A91_no-human.fastq.gz_ef055394-3967-47d6-8f1b-adc7cc8822f6	142	ORF1ab	normal
SHEF-CD245	SHEF-CD245_no-human.fastq.gz_c973d2a4-cece-40c0-83ab-9778dd4cd269	8116	ORF1ab	truncated
SHEF-C3063	SHEF-C3063_no-human.fastq.gz_5ba618ba-59af-410c-9cf7-929098bca78b	22501	S	truncated
SHEF-CF7DB	SHEF-CF7DB_no-human.fastq.gz_a8fd45f5-b6fc-4015-9448-ed2647e99a07	27675	ORF7b	normal
SHEF-C7FAE	SHEF-C7FAE_no-human.fastq.gz_e35d8181-cb08-4ed5-a021-81d90386adf4	17360	S	normal
SHEF-C45BE	SHEF-C45BE_no-human.fastq.gz_27efbf8e-d261-4ffe-ab05-5358817c2bd6	21052	S	normal
SHEF-C0118	SHEF-C0118_no-human.fastq.gz_478900a8-bad4-4feb-bfc5-4d51e0c9a5f0	25744	ORF3a	truncated
SHEF-CD245	SHEF-CD245_no-human.fastq.gz_56a5bb9a-aac0-42d3-868b-ec20ee76bb63	8114	ORF1ab	truncated
SHEF-CA0D5	SHEF-CA0D5_no-human.fastq.gz_16734800-6264-4d24-bdd3-70e9fb1146b7	14819	S	normal
SHEF-C625B	SHEF-C625B_no-human.fastq.gz_8e803e7c-22e6-4ea4-826c-767ab322134d	25800	E	normal
SHEF-D086B	SHEF-D086B_no-human.fastq.gz_d827cd49-945a-4e78-9b86-b9ef85780380	28885	ORF10	normal
SHEF-CDCCF	SHEF-CDCCF_no-human.fastq.gz_3046b431-f37a-4c1d-b383-0d03ea8937a2	3361	ORF1ab	truncated
SHEF-C690B	SHEF-C690B_no-human.fastq.gz_4ff72025-8e4c-4a57-9268-bfe4f984b17f	14668	S	normal
SHEF-CB63C	SHEF-CB63C_no-human.fastq.gz_e4f454eb-f213-49e6-b5ef-ef60f38d90ec	21052	S	normal
SHEF-C17E8	SHEF-C17E8_no-human.fastq.gz_9e6a91ef-f2ce-44b8-a231-5d5a4926856b	704	ORF1ab	truncated
SHEF-C7F17	SHEF-C7F17_no-human.fastq.gz_79abb727-cd20-4a64-a3a3-da065f7f45e1	12966	S	normal
SHEF-C4CF5	SHEF-C4CF5_no-human.fastq.gz_293a654c-b896-4140-b906-27dc41fa6b72	28883	ORF10	normal
SHEF-C7E92	SHEF-C7E92_no-human.fastq.gz_33425892-8b50-4537-989a-28feef4e7aee	21052	S	normal
SHEF-C4F74	SHEF-C4F74_no-human.fastq.gz_da3898b4-d530-45a0-9848-e51e82def74b	8207	ORF1ab	truncated
SHEF-CAFBA	SHEF-CAFBA_no-human.fastq.gz_3b796e3d-bfdf-477d-a626-59261316272a	19111	S	normal
SHEF-D2104	SHEF-D2104_no-human.fastq.gz_097d4162-aa6a-4bd9-8628-ddfcbab7b507	9876	ORF1ab	truncated
SHEF-D10F9	SHEF-D10F9_no-human.fastq.gz_b0f678f9-1603-45e4-99db-0824b4b4ba22	21052	S	normal
SHEF-C46E8	SHEF-C46E8_no-human.fastq.gz_9696e0e7-f43b-4acd-9f95-4d23cd0217bf	10639	ORF1ab	truncated
SHEF-C2B36	SHEF-C2B36_no-human.fastq.gz_51847205-ba65-4f1f-881f-9d4efcfafa45	19132	S	normal
SHEF-CB61E	SHEF-CB61E_no-human.fastq.gz_87ce6885-c3dd-4372-930b-f848f60b72b4	25799	E	normal
SHEF-CA345	SHEF-CA345_no-human.fastq.gz_a567bbd2-b3f3-4011-8177-7e5bfc941eea	21305	S	normal
SHEF-CB1A4	SHEF-CB1A4_no-human.fastq.gz_a0b55d11-fb1e-4ee3-8c7b-c901680ba7cc	20315	S	normal
SHEF-C0664	SHEF-C0664_no-human.fastq.gz_2d274658-cb39-4386-af6d-112b4ffed16a	20315	S	normal
SHEF-D13D2	SHEF-D13D2_no-human.fastq.gz_f1d012ce-f783-4177-9823-b9a7533babf9	5788	ORF1ab	truncated
SHEF-CFD42	SHEF-CFD42_no-human.fastq.gz_a05adc17-5813-4a0d-a5a4-55f96f68f94d	2793	ORF1ab	truncated
SHEF-CA0D5	SHEF-CA0D5_no-human.fastq.gz_d671bbb7-f059-4be7-a13b-65a1b2be7718	10639	ORF1ab	truncated
SHEF-C38B6	SHEF-C38B6_no-human.fastq.gz_81d77e24-9586-48ff-bd2c-6cbdf3c20868	28885	ORF10	normal
SHEF-CCFB8	SHEF-CCFB8_no-human.fastq.gz_0fc347a1-08b5-4a6b-8124-42f8609cc414	21052	S	normal
SHEF-C0716	SHEF-C0716_no-human.fastq.gz_9d48e41f-2093-48a7-92f6-b29671604480	14661	S	normal
SHEF-D0801	SHEF-D0801_no-human.fastq.gz_db5f61e0-63d5-4e0c-b22c-4f5f142c1c5b	3815	ORF1ab	truncated
SHEF-C682C	SHEF-C682C_no-human.fastq.gz_dd3a37ad-83f3-4d94-b2f8-bc3940c6612d	20315	S	normal
SHEF-C3B17	SHEF-C3B17_no-human.fastq.gz_a46d13d6-4921-4177-b84b-17911ea72927	28185	N	normal
SHEF-CB687	SHEF-CB687_no-human.fastq.gz_5212f970-d5f8-4bc8-8b67-0f2c59b028bf	21052	S	normal
SHEF-C0BA1	SHEF-C0BA1_no-human.fastq.gz_7d634c0b-d82e-49e3-82bc-ed7f0cac6da5	23879	ORF3a	normal
SHEF-CF595	SHEF-CF595_no-human.fastq.gz_0e4bfa1c-edb4-4bc3-b37d-f57f57f18f26	22403	S	truncated
SHEF-C6534	SHEF-C6534_no-human.fastq.gz_67c8edb5-fcf4-42b1-86af-7ea04500be7b	21052	S	normal
SHEF-C72E1	SHEF-C72E1_no-human.fastq.gz_ef2f04ea-1e0b-4cc9-b1a1-66fdaf641388	18944	S	normal
SHEF-C0716	SHEF-C0716_no-human.fastq.gz_1646fb0f-77b1-403a-9a36-6c88d966a108	14661	S	normal
SHEF-C0628	SHEF-C0628_no-human.fastq.gz_4a314d08-ccc5-410f-bdf0-00291192683b	14819	S	normal
SHEF-D1CD7	SHEF-D1CD7_no-human.fastq.gz_916f805d-aed4-4450-ae40-50996937d60d	10641	ORF1ab	truncated
SHEF-C0716	SHEF-C0716_no-human.fastq.gz_cb52e982-c484-4036-82e6-f90b6ee27e9a	14661	S	normal
SHEF-CDCCF	SHEF-CDCCF_no-human.fastq.gz_262e5b70-fe8d-49b3-91e3-65fbab41b398	12809	S	normal
SHEF-CBEE9	SHEF-CBEE9_no-human.fastq.gz_d7b27867-1e53-4736-8789-e9b2a5aa6e59	11193	S	normal
SHEF-D087A	SHEF-D087A_no-human.fastq.gz_797feb3d-1efe-4229-9872-bc105a03d19d	2688	ORF1ab	truncated
SHEF-CA266	SHEF-CA266_no-human.fastq.gz_7d0c3e02-f566-4953-a659-e0724598e2aa	25165	ORF3a	normal
SHEF-CFEB8	SHEF-CFEB8_no-human.fastq.gz_85cd084e-55f7-409f-a180-7e1e287e6933	10642	ORF1ab	truncated
SHEF-C6640	SHEF-C6640_no-human.fastq.gz_ab622fe1-befc-4acd-8f0a-fc37d71a9cbf	25233	ORF3a	normal
SHEF-C1108	SHEF-C1108_no-human.fastq.gz_4f153298-029c-437b-ac8b-a90d43d6d08e	2688	ORF1ab	truncated
SHEF-C2B45	SHEF-C2B45_no-human.fastq.gz_f926a74a-89d2-4c64-b321-1be37b3de9ae	184	ORF1ab	normal
SHEF-CEDE9	SHEF-CEDE9_no-human.fastq.gz_81b089a1-0c9a-430c-a740-323c6f0603ff	22169	S	truncated
SHEF-C06A0	SHEF-C06A0_no-human.fastq.gz_d0b1282d-3d2e-4f41-8e86-a74efd7ed4de	5789	ORF1ab	truncated
SHEF-C8408	SHEF-C8408_no-human.fastq.gz_ea2718d5-82e2-491c-90f6-bbb562dc8b28	20383	S	normal
SHEF-CC088	SHEF-CC088_no-human.fastq.gz_9deafcd7-d5bd-43f1-9879-0e7671784ff0	25831	E	normal
SHEF-C0321	SHEF-C0321_no-human.fastq.gz_73984f99-632b-44a0-8f39-b5a58370a8e3	28166	N	normal
SHEF-CF93F	SHEF-CF93F_no-human.fastq.gz_5601c061-bd79-4010-9d4b-9e7d4febd615	4578	ORF1ab	truncated
SHEF-CD3E8	SHEF-CD3E8_no-human.fastq.gz_6a7c0b93-dd07-41f8-9a35-505292d9e0c4	10760	ORF1ab	truncated
SHEF-C9A50	SHEF-C9A50_no-human.fastq.gz_8c28bed6-2280-4ece-9221-378297b41854	10639	ORF1ab	truncated
SHEF-C31E8	SHEF-C31E8_no-human.fastq.gz_1af783b5-9a2c-4904-80fe-ac24e88cf5fb	21052	S	normal
SHEF-C0BA1	SHEF-C0BA1_no-human.fastq.gz_228ea51b-9038-4fe2-818d-c5f7446f4f4a	28883	ORF10	normal
SHEF-D10F9	SHEF-D10F9_no-human.fastq.gz_954234d3-469c-470e-958a-625ff3169850	167	ORF1ab	normal
SHEF-C100B	SHEF-C100B_no-human.fastq.gz_75a1e2a0-311e-4138-8251-37a23aba764a	11811	S	normal
SHEF-C086E	SHEF-C086E_no-human.fastq.gz_4cdc1f67-44bb-4b1a-b745-c92af284635d	6753	ORF1ab	truncated
SHEF-C2310	SHEF-C2310_no-human.fastq.gz_799a7748-ab9a-4f68-8b99-2fb2133236a2	28883	ORF10	normal
SHEF-C393B	SHEF-C393B_no-human.fastq.gz_7ae3be4b-1495-46ea-b461-fe30ac068c26	27692	ORF7b	normal
SHEF-C368F	SHEF-C368F_no-human.fastq.gz_079004be-05d6-4373-b6c5-0a0ca821ee8e	6820	ORF1ab	truncated
SHEF-D16E8	SHEF-D16E8_no-human.fastq.gz_9c9be6f5-ff0f-42f4-b5de-a14642d81448	23878	ORF3a	normal
SHEF-C8611	SHEF-C8611_no-human.fastq.gz_12269fa3-61b3-453b-bb04-21d7cd982081	19111	S	normal
SHEF-C0E7B	SHEF-C0E7B_no-human.fastq.gz_2b9766da-ce96-4436-8cf0-68c0a4ff61f2	7568	ORF1ab	truncated
SHEF-C0215	SHEF-C0215_no-human.fastq.gz_e5fae244-2da2-4a84-a1e5-032a3311d76d	25825	E	normal
SHEF-C6367	SHEF-C6367_no-human.fastq.gz_2deb0f45-2d5b-417d-952f-739c918c613e	28883	ORF10	normal
SHEF-C7788	SHEF-C7788_no-human.fastq.gz_75ee76b7-84c2-4bde-93f7-569bdd1be985	28883	ORF10	normal
SHEF-C02CA	SHEF-C02CA_no-human.fastq.gz_3af1d161-43ce-4efc-a74b-dd354b7c9e1c	5788	ORF1ab	truncated
SHEF-CA0D5	SHEF-CA0D5_no-human.fastq.gz_e6586e78-3024-4a1c-95f4-17ab12a7fb72	10639	ORF1ab	truncated
SHEF-CDF5D	SHEF-CDF5D_no-human.fastq.gz_ea0c3fce-8ddb-4566-b4a4-d632a80949bb	23364	S	truncated
SHEF-C4CF5	SHEF-C4CF5_no-human.fastq.gz_c0348547-b37f-4ad9-8754-2e3f8c54b12b	28883	ORF10	normal
SHEF-C0664	SHEF-C0664_no-human.fastq.gz_7c4912ee-ed36-4b93-815d-aa8b82ec8e5a	28883	ORF10	normal
SHEF-D08B6	SHEF-D08B6_no-human.fastq.gz_37061328-7451-4c34-ad66-314fd3475024	27484	ORF7b	normal
SHEF-C0716	SHEF-C0716_no-human.fastq.gz_48c089d0-868f-4239-b4c6-e86366a3be6b	14661	S	normal
SHEF-C9100	SHEF-C9100_no-human.fastq.gz_f163a1e7-036f-434a-aeca-98eb9a9d843f	10639	ORF1ab	truncated
SHEF-C6367	SHEF-C6367_no-human.fastq.gz_22b92583-4c4d-41d5-bc94-6571e45388ca	28889	ORF10	normal
SHEF-C769A	SHEF-C769A_no-human.fastq.gz_2977bf6d-4685-452c-8f4a-1dcf2f2375f6	818	ORF1ab	truncated
SHEF-C6D1E	SHEF-C6D1E_no-human.fastq.gz_c25a5bd6-551b-424d-9c66-c7c3e9a7e2c3	21052	S	normal
SHEF-D2C8B	SHEF-D2C8B_no-human.fastq.gz_fd7c4196-3176-4c64-9d84-ddfb836bab40	21052	S	normal
SHEF-C8DD0	SHEF-C8DD0_no-human.fastq.gz_23ae99fc-3ae7-4b5b-a1cd-6154c2905ae6	20315	S	normal
SHEF-CB7C0	SHEF-CB7C0_no-human.fastq.gz_fda73a8b-10bd-4c3f-8207-5ed30018f4f3	6247	ORF1ab	truncated
SHEF-C0A95	SHEF-C0A95_no-human.fastq.gz_2f49a8ad-2e85-492f-9682-d24e2ae6b69d	21052	S	normal
SHEF-CC8DB	SHEF-CC8DB_no-human.fastq.gz_dc1969f9-1550-4d2f-96f4-5aa19e91115c	21056	S	normal
SHEF-C482E	SHEF-C482E_no-human.fastq.gz_ae560666-f0b0-4b1d-8f27-dc965b4eab0c	21503	S	normal
SHEF-C9A50	SHEF-C9A50_no-human.fastq.gz_6e4918fc-b0b4-41f8-83d9-9a598a799f26	5705	ORF1ab	truncated
SHEF-CD47C	SHEF-CD47C_no-human.fastq.gz_2f8694d9-c545-4a87-b4c3-e4459f8f1ac8	4017	ORF1ab	truncated
SHEF-C0C35	SHEF-C0C35_no-human.fastq.gz_d26859ac-897f-42ec-b150-9260168cede9	5786	ORF1ab	truncated
SHEF-C1BCE	SHEF-C1BCE_no-human.fastq.gz_8ed1092f-5069-421b-bceb-3934985b1c3f	22558	S	truncated
SHEF-C6367	SHEF-C6367_no-human.fastq.gz_dd22515a-5575-48a3-b8d0-851685c78fa1	10026	ORF1ab	truncated
SHEF-CFF3D	SHEF-CFF3D_no-human.fastq.gz_9cea18f1-f90a-44cf-a66a-411dafad2c5b	22721	S	truncated
SHEF-C830B	SHEF-C830B_no-human.fastq.gz_91a2ae72-6520-45ad-bfc8-603b59baab81	25800	E	normal
SHEF-C3986	SHEF-C3986_no-human.fastq.gz_086244ff-d6b9-4394-acc7-80487061823b	2688	ORF1ab	truncated
SHEF-CD56A	SHEF-CD56A_no-human.fastq.gz_45e18474-5a39-4b78-bcc5-bdffdc7c36ca	4579	ORF1ab	truncated
SHEF-C0F96	SHEF-C0F96_no-human.fastq.gz_d2f2ef83-f76f-48c9-b885-21d348f8746a	12206	S	normal
SHEF-C830B	SHEF-C830B_no-human.fastq.gz_9bd813ae-cee0-4614-bbce-30b134187c13	5787	ORF1ab	truncated
SHEF-C2DB8	SHEF-C2DB8_no-human.fastq.gz_97e28425-1b40-468c-9f87-d2348fcfd67b	28883	ORF10	normal
SHEF-C757F	SHEF-C757F_no-human.fastq.gz_bc847a6f-0974-4e74-bd8b-2d66f3d13256	10642	ORF1ab	truncated
SHEF-CFCBE	SHEF-CFCBE_no-human.fastq.gz_c1630ffd-ff52-42fd-ade8-81280183788c	25852	E	normal
SHEF-C6ABD	SHEF-C6ABD_no-human.fastq.gz_56b81953-6bfa-48e4-b503-76d30b465fb6	6957	ORF1ab	truncated
SHEF-D28E1	SHEF-D28E1_no-human.fastq.gz_56c14469-271b-4746-847d-078552168a85	28883	ORF10	normal
SHEF-CD6C1	SHEF-CD6C1_no-human.fastq.gz_d4915369-14eb-42ed-8199-59027532ba91	18553	S	normal
SHEF-CEE8C	SHEF-CEE8C_no-human.fastq.gz_416f0832-fb4c-4cdc-9c1d-be451965b92f	3218	ORF1ab	truncated
SHEF-D21AA	SHEF-D21AA_no-human.fastq.gz_fd2977bd-1438-4bf6-8c5e-44a2b1696499	21052	S	normal
SHEF-CA0D5	SHEF-CA0D5_no-human.fastq.gz_88ef3ac7-af8b-40fe-ade0-1ceb6374057f	10639	ORF1ab	truncated
SHEF-CDE32	SHEF-CDE32_no-human.fastq.gz_315e4533-181a-4ac4-a9ed-fdc6d9502e0f	8116	ORF1ab	truncated
SHEF-C93EC	SHEF-C93EC_no-human.fastq.gz_2ae252d0-12db-4c90-9fb5-c88ce767c28a	4579	ORF1ab	truncated
SHEF-C095C	SHEF-C095C_no-human.fastq.gz_4bfca23f-cb54-433f-900d-245b6f18bcc8	4579	ORF1ab	truncated
SHEF-CFE6D	SHEF-CFE6D_no-human.fastq.gz_865e7f78-254b-444d-9955-bdde8aad544a	28133	N	normal
SHEF-C06A0	SHEF-C06A0_no-human.fastq.gz_35887f56-0268-45b8-b207-a6757c897471	3361	ORF1ab	truncated
SHEF-CEB1C	SHEF-CEB1C_no-human.fastq.gz_2f41feb3-a475-479a-bce0-c70375ed944a	23849	ORF3a	normal
SHEF-CD245	SHEF-CD245_no-human.fastq.gz_95d606ee-3988-4849-857e-89bc848e9d43	8116	ORF1ab	truncated
SHEF-CBC1C	SHEF-CBC1C_no-human.fastq.gz_bc73ddda-d69e-4dc8-8a0c-a656af340099	2688	ORF1ab	truncated
SHEF-CA14B	SHEF-CA14B_no-human.fastq.gz_ad7b4499-ca10-48f6-bc0b-191ec5384d8d	28885	ORF10	normal
SHEF-CD412	SHEF-CD412_no-human.fastq.gz_ab64e17c-ce39-4d26-b51f-b31ccf4d6337	8117	ORF1ab	truncated
SHEF-D275D	SHEF-D275D_no-human.fastq.gz_16ddabee-958b-4012-9ef3-c73588fabb3b	133	ORF1ab	normal
SHEF-C6DA5	SHEF-C6DA5_no-human.fastq.gz_34d5ec6c-577d-418d-8858-75a23867d5d1	10639	ORF1ab	truncated
SHEF-C867B	SHEF-C867B_no-human.fastq.gz_fe1dd6e2-4983-4d96-9b5e-5f4250c7cd45	28907	ORF10	normal
SHEF-C0FB4	SHEF-C0FB4_no-human.fastq.gz_90fbede7-9e77-4a06-9175-b46fe93d309d	4020	ORF1ab	truncated
SHEF-C2477	SHEF-C2477_no-human.fastq.gz_cae09224-c760-40f4-8227-34d4474892a7	25852	E	normal
SHEF-C22C8	SHEF-C22C8_no-human.fastq.gz_f876eada-a87a-4e83-b3b7-16768a55fd7d	17908	S	normal
SHEF-D01F7	SHEF-D01F7_no-human.fastq.gz_59fdc11e-fc72-4c21-be34-e078b7463985	10639	ORF1ab	truncated
SHEF-C3090	SHEF-C3090_no-human.fastq.gz_801abe30-81fa-4cb9-bbb1-0030ad9f7463	11088	S	normal
SHEF-CC6E0	SHEF-CC6E0_no-human.fastq.gz_78b03719-1482-43f8-93f2-ae35786ebd28	15705	S	normal
SHEF-CEDE9	SHEF-CEDE9_no-human.fastq.gz_b034bd69-b93b-46bf-a8ac-9dffe453c239	22169	S	truncated
SHEF-C277E	SHEF-C277E_no-human.fastq.gz_08c4be01-9563-4c98-83c8-5d376dcfd2ed	22558	S	truncated
SHEF-CD9C8	SHEF-CD9C8_no-human.fastq.gz_62795cf8-2108-4055-87bf-d9b2a64025b4	12966	S	normal
SHEF-C88DF	SHEF-C88DF_no-human.fastq.gz_a0d4e8e4-c90f-4792-ab14-6c569d9c84de	12828	S	normal
SHEF-C7E92	SHEF-C7E92_no-human.fastq.gz_d5ba27cb-99b1-46d9-86e9-88a84602b983	21052	S	normal
SHEF-C37B9	SHEF-C37B9_no-human.fastq.gz_030c03a8-d327-4c60-89d5-6d420ba5ed5d	10639	ORF1ab	truncated
SHEF-C88DF	SHEF-C88DF_no-human.fastq.gz_7c1c5337-26bd-4549-a62b-8684801e1453	3218	ORF1ab	truncated
SHEF-C76E5	SHEF-C76E5_no-human.fastq.gz_bc8037e4-8fee-4cda-bf74-6796db4ade27	10737	ORF1ab	truncated
SHEF-C5535	SHEF-C5535_no-human.fastq.gz_fddf0cbc-3652-4d7d-9ad6-02b2ef41f8dc	28884	ORF10	normal
SHEF-C69DE	SHEF-C69DE_no-human.fastq.gz_c67028d1-f65b-4e95-a337-48853f876f58	12967	S	normal
SHEF-C7E92	SHEF-C7E92_no-human.fastq.gz_9c10897e-55da-4be0-9b3e-41f59824ab43	21052	S	normal
SHEF-C92D0	SHEF-C92D0_no-human.fastq.gz_8faeaecd-83b6-45d0-926e-bc5456414d57	10591	ORF1ab	truncated
SHEF-C2310	SHEF-C2310_no-human.fastq.gz_18a6a5a6-6681-4fed-a125-314146c66606	28884	ORF10	normal
SHEF-D1F65	SHEF-D1F65_no-human.fastq.gz_6bf295d2-d605-4bd1-8291-2d4e72e7d03f	74	ORF1ab	normal
SHEF-C90E5	SHEF-C90E5_no-human.fastq.gz_584a9aaa-9ba5-4780-80fa-1c7aa35eea90	21305	S	normal
SHEF-C8408	SHEF-C8408_no-human.fastq.gz_557241bc-5e8f-4ade-8198-680a6b6032ba	26943	ORF6	normal
SHEF-C769A	SHEF-C769A_no-human.fastq.gz_59772a04-0974-41f0-948d-844321dcef47	818	ORF1ab	truncated
SHEF-C9319	SHEF-C9319_no-human.fastq.gz_d88c71af-c62e-49c6-92a7-dd214a64443d	10023	ORF1ab	truncated
SHEF-C522F	SHEF-C522F_no-human.fastq.gz_2c2b4171-bb96-4376-ac8b-89ada2e8bcff	21052	S	normal
SHEF-D10CC	SHEF-D10CC_no-human.fastq.gz_a09b5891-8af5-488b-9272-bb29f8f0ff7c	21052	S	normal
SHEF-D16E8	SHEF-D16E8_no-human.fastq.gz_2fff9a62-c4b0-4204-9a33-bfbc7603a0d0	23878	ORF3a	normal
SHEF-CB906	SHEF-CB906_no-human.fastq.gz_3c6fd69c-fc51-4389-abbc-98dc25928e10	28954	ORF10	normal
SHEF-D00EB	SHEF-D00EB_no-human.fastq.gz_f483fb71-980b-483f-a9a8-86858861c309	21052	S	normal
SHEF-C517D	SHEF-C517D_no-human.fastq.gz_c7d3d518-18e2-4b3a-94ce-1c1d0ca1678f	21052	S	normal
SHEF-C2565	SHEF-C2565_no-human.fastq.gz_7e64512a-1f9f-4ba2-b8e6-334733488d7e	10023	ORF1ab	truncated
SHEF-C6E48	SHEF-C6E48_no-human.fastq.gz_316782b8-1636-42a3-bbd7-4f692e623d0a	27673	ORF7b	normal
SHEF-C232F	SHEF-C232F_no-human.fastq.gz_e21bc2d1-b910-41fd-b9ce-98aed01a8fcf	27057	M	truncated
SHEF-C769A	SHEF-C769A_no-human.fastq.gz_f568d5c2-2b54-48e3-b688-36add7ab51de	818	ORF1ab	truncated
SHEF-C419C	SHEF-C419C_no-human.fastq.gz_2a834770-d6eb-47fa-9626-f89adb28ee6d	12968	S	normal
SHEF-C5580	SHEF-C5580_no-human.fastq.gz_bc09051a-517f-418c-bf64-4eaed2321d07	10639	ORF1ab	truncated
SHEF-CA0D5	SHEF-CA0D5_no-human.fastq.gz_eac7cc7e-999d-40bf-9012-47a62362964c	10639	ORF1ab	truncated
SHEF-CFF3D	SHEF-CFF3D_no-human.fastq.gz_16f560a1-888c-484c-9717-eb69b6820bcb	22721	S	truncated
SHEF-C8857	SHEF-C8857_no-human.fastq.gz_b0b508bc-1a7a-4412-9308-f59f67811acc	27676	ORF7b	normal
SHEF-C5C21	SHEF-C5C21_no-human.fastq.gz_15b8613a-81bd-44a6-bdb7-35134f39da86	21052	S	normal
SHEF-CD6C1	SHEF-CD6C1_no-human.fastq.gz_87566a37-0b6e-461c-82c3-67e2d83b83af	15213	S	normal
SHEF-C9B02	SHEF-C9B02_no-human.fastq.gz_4b31f65c-771e-4337-87d1-a098f24e052b	8749	ORF1ab	truncated
SHEF-C8B8B	SHEF-C8B8B_no-human.fastq.gz_35cb5ef5-7542-430b-93c8-27a79827682a	27673	ORF7b	normal
SHEF-C394A	SHEF-C394A_no-human.fastq.gz_389f3e89-b0ed-4f15-a74f-a0be4b1568fc	18553	S	normal
SHEF-D1F74	SHEF-D1F74_no-human.fastq.gz_d1cbb5e9-0ebb-4794-8a18-f13fe37d2960	10639	ORF1ab	truncated
SHEF-D2104	SHEF-D2104_no-human.fastq.gz_8e94af8a-4c85-4249-bb82-ffed02a70400	9876	ORF1ab	truncated
SHEF-C100B	SHEF-C100B_no-human.fastq.gz_daaa5f45-d7b6-4463-96ee-be4eccb608e9	20315	S	normal
SHEF-C277E	SHEF-C277E_no-human.fastq.gz_c7f8efc4-3bdd-442c-b78c-feb3cce7c12c	22558	S	truncated
SHEF-C2626	SHEF-C2626_no-human.fastq.gz_8f1ac488-c6ff-4641-92cf-6a174ade51e7	19751	S	normal
SHEF-D3024	SHEF-D3024_no-human.fastq.gz_155c792c-8eb5-4e14-8039-ce8d70e80e4e	28881	ORF10	normal
SHEF-C7F9F	SHEF-C7F9F_no-human.fastq.gz_7f14d371-afd9-4f5a-a9d8-458748b2c602	21052	S	normal
SHEF-CFE6D	SHEF-CFE6D_no-human.fastq.gz_fb57b501-9732-442c-a051-f553584645af	10639	ORF1ab	truncated
SHEF-D0300	SHEF-D0300_no-human.fastq.gz_b03956dd-f704-4403-8201-079d4bff38d1	28883	ORF10	normal
SHEF-C001B	SHEF-C001B_no-human.fastq.gz_c4c9713f-3657-43e3-a6fc-3f1e48c09051	20316	S	normal
SHEF-CF067	SHEF-CF067_no-human.fastq.gz_bbe57b06-fa5c-493d-b084-193e513051fe	22169	S	truncated
SHEF-CAFBA	SHEF-CAFBA_no-human.fastq.gz_1b39a06d-a0be-4ca6-927c-c0a3f69e717d	19111	S	normal
SHEF-D1A82	SHEF-D1A82_no-human.fastq.gz_d1701ae1-6b01-4887-af55-0e1589035363	21052	S	normal
SHEF-CC853	SHEF-CC853_no-human.fastq.gz_a2e17b2a-361c-4b74-8de5-d02a5f2debb9	10639	ORF1ab	truncated
SHEF-C6E48	SHEF-C6E48_no-human.fastq.gz_fa8b976a-9778-4dce-8e98-5e712fa5dead	10639	ORF1ab	truncated
SHEF-CDF5D	SHEF-CDF5D_no-human.fastq.gz_6056991e-14fc-4c19-9dd8-4799ce1cf7b2	23364	S	truncated
SHEF-C41BA	SHEF-C41BA_no-human.fastq.gz_47fed7b7-4f14-41d6-9ede-f2542db1ca4b	149	ORF1ab	normal
SHEF-CA6E2	SHEF-CA6E2_no-human.fastq.gz_bc882a75-ad26-440d-92c3-2fbdad450fc5	10639	ORF1ab	truncated
SHEF-C7E92	SHEF-C7E92_no-human.fastq.gz_a97d9716-185a-4973-9c25-d55b885cdf01	21052	S	normal
SHEF-CD245	SHEF-CD245_no-human.fastq.gz_48f0e288-4429-4a6f-b67b-4e15f1d942eb	8116	ORF1ab	truncated
SHEF-C948F	SHEF-C948F_no-human.fastq.gz_56d3b179-bf98-472b-bcce-579aec5fda8d	5081	ORF1ab	truncated
SHEF-C7D77	SHEF-C7D77_no-human.fastq.gz_b829cbde-7884-4592-8a24-a68d6113e5cd	10023	ORF1ab	truncated
SHEF-C100B	SHEF-C100B_no-human.fastq.gz_6d731346-7c52-43b0-802f-583be92872e1	11818	S	normal
SHEF-C8408	SHEF-C8408_no-human.fastq.gz_cec11c30-94ee-47d9-8eff-0645bef262ed	17291	S	normal
SHEF-C5580	SHEF-C5580_no-human.fastq.gz_8bd28a95-5e8b-4965-a491-016e882ef728	2793	ORF1ab	truncated
SHEF-C100B	SHEF-C100B_no-human.fastq.gz_f33ea184-cfac-43ab-9a5c-fac9d252cc94	27675	ORF7b	normal
SHEF-C03A9	SHEF-C03A9_no-human.fastq.gz_047d01e2-fc3e-4a92-babf-6fc5126786d0	28907	ORF10	normal
SHEF-C1B37	SHEF-C1B37_no-human.fastq.gz_eb07805d-c7c4-465d-a238-0c710ef32e0f	28883	ORF10	normal
SHEF-C06DD	SHEF-C06DD_no-human.fastq.gz_e7613036-0042-4765-811c-bba7dcbf95b1	11778	S	normal
SHEF-CFE6D	SHEF-CFE6D_no-human.fastq.gz_1e7c20ed-f764-420f-932f-050ab315b648	28135	N	normal
SHEF-C3740	SHEF-C3740_no-human.fastq.gz_2a0e1f46-1219-43fb-becc-0c01e36a75f4	29440	ORF10	normal
SHEF-C17E8	SHEF-C17E8_no-human.fastq.gz_1634162e-d06e-4eee-bdcd-771d8f8416a9	704	ORF1ab	truncated
SHEF-D3358	SHEF-D3358_no-human.fastq.gz_78e10b1b-3f41-4ce3-9036-91d6dfd94bc1	10639	ORF1ab	truncated
SHEF-C368F	SHEF-C368F_no-human.fastq.gz_00c26bd8-76d7-49e7-9153-9a30923474bc	28883	ORF10	normal
SHEF-D2BF7	SHEF-D2BF7_no-human.fastq.gz_e07d46f5-c9c7-42e5-a206-abdf1102be89	28885	ORF10	normal
SHEF-C7C98	SHEF-C7C98_no-human.fastq.gz_a5906d13-70b0-4aa9-9dbb-725bb30bc0e1	10639	ORF1ab	truncated
SHEF-C815C	SHEF-C815C_no-human.fastq.gz_94408350-af11-4049-ab73-6d70568a53a6	8119	ORF1ab	truncated
SHEF-C676B	SHEF-C676B_no-human.fastq.gz_0f352e5b-2733-4a1c-967f-0a47e2255bde	14302	S	normal
SHEF-C5C21	SHEF-C5C21_no-human.fastq.gz_e01b2f46-6308-46d5-aee6-d8199961b627	21052	S	normal
SHEF-D34A0	SHEF-D34A0_no-human.fastq.gz_be33bf8f-b8e9-464e-8304-e4262d7a17ec	21052	S	normal
SHEF-C7F9F	SHEF-C7F9F_no-human.fastq.gz_01e430be-c5fc-4f9e-a6db-460b844b7b1a	14163	S	normal
SHEF-C277E	SHEF-C277E_no-human.fastq.gz_1bf3ec4c-c219-419c-88a5-b67eb6f40097	22558	S	truncated
SHEF-BFDCD	SHEF-BFDCD_no-human.fastq.gz_a3e41d55-2cbd-4be9-9207-d9cfacf4d27b	23878	ORF3a	normal
SHEF-CB0B6	SHEF-CB0B6_no-human.fastq.gz_b3bdaced-d020-4518-99f8-06e74f067238	711	ORF1ab	truncated
SHEF-C179D	SHEF-C179D_no-human.fastq.gz_3461984f-8c04-4777-a5f8-4f8fc100b70b	7529	ORF1ab	truncated
SHEF-CF44D	SHEF-CF44D_no-human.fastq.gz_890b3525-0080-445d-9526-2594fc3d0f1a	20285	S	normal
SHEF-C90E5	SHEF-C90E5_no-human.fastq.gz_8023241f-c107-4cba-8be5-f3e458ba7a19	12966	S	normal
SHEF-C6C7B	SHEF-C6C7B_no-human.fastq.gz_56f93d2b-4e6a-4ca3-b47e-f6e8bca60b63	14639	S	normal
SHEF-C2565	SHEF-C2565_no-human.fastq.gz_0c86f42d-0b11-4404-9aee-31aa83edc2b6	10639	ORF1ab	truncated
SHEF-C0716	SHEF-C0716_no-human.fastq.gz_cbc60fa6-c9d7-4cec-90d8-d0fc08960f7b	14661	S	normal
SHEF-C0716	SHEF-C0716_no-human.fastq.gz_dd9e0e72-7329-4d1d-9af0-cc5c77586442	14661	S	normal
SHEF-C3090	SHEF-C3090_no-human.fastq.gz_a3b3f2f7-fdd7-4499-940c-177fa68f87dc	11838	S	normal
SHEF-C517D	SHEF-C517D_no-human.fastq.gz_ef3159b0-1f5f-41b5-ba95-458ab81603c7	28112	N	normal
SHEF-CD52E	SHEF-CD52E_no-human.fastq.gz_3c69d065-a87e-4e2e-9e00-9c42bb93a320	10639	ORF1ab	truncated
SHEF-C6464	SHEF-C6464_no-human.fastq.gz_f96b3a77-fc25-44a8-93bf-5e438be7863f	10639	ORF1ab	truncated
SHEF-C5D6A	SHEF-C5D6A_no-human.fastq.gz_adf2251b-c882-417f-8634-753f97a8e724	28883	ORF10	normal
SHEF-CA169	SHEF-CA169_no-human.fastq.gz_c46cc399-591b-4ef2-a93d-9d49c0e9f1f3	24017	ORF3a	normal
SHEF-C5C21	SHEF-C5C21_no-human.fastq.gz_a6fa16dd-72c9-41d4-919c-990054edc1ae	21052	S	normal
SHEF-CA0D5	SHEF-CA0D5_no-human.fastq.gz_1c05d49b-51f6-40ff-90d0-64abfba7d0ee	10642	ORF1ab	truncated
SHEF-C906D	SHEF-C906D_no-human.fastq.gz_460b9c72-bd42-4f9b-b363-e87adc08cf51	21052	S	normal
SHEF-C3977	SHEF-C3977_no-human.fastq.gz_de16c146-766b-446c-8126-fe3589e1495e	28181	N	normal
SHEF-C58A5	SHEF-C58A5_no-human.fastq.gz_32b1354e-ede3-4d77-8eb8-428b7af6e1cf	123	ORF1ab	normal
SHEF-C06A0	SHEF-C06A0_no-human.fastq.gz_fa30bf97-7f95-4b03-8ed8-d0d8c2a905b4	13425	S	normal
SHEF-CD245	SHEF-CD245_no-human.fastq.gz_ef377c54-d516-4c11-848e-410b997703eb	5634	ORF1ab	truncated
SHEF-D02E5	SHEF-D02E5_no-human.fastq.gz_210f51c6-5c18-4cef-bf74-603cb323a86c	27675	ORF7b	normal
SHEF-CA354	SHEF-CA354_no-human.fastq.gz_eb051a85-43fb-4787-ba64-cad3fb318745	21052	S	normal
SHEF-C4CE6	SHEF-C4CE6_no-human.fastq.gz_7de78229-bb62-4a1c-b4d7-fc8671e30474	119	ORF1ab	normal
SHEF-C19F1	SHEF-C19F1_no-human.fastq.gz_7a17d3c4-545b-4855-8ff3-3d36a8cc827b	82	ORF1ab	normal
SHEF-C0A86	SHEF-C0A86_no-human.fastq.gz_99b6da52-c741-4961-bbdd-fbb1a83e33fc	12199	S	normal
SHEF-CFDCA	SHEF-CFDCA_no-human.fastq.gz_0fd585b2-94eb-4dfc-84c5-00aaee6f2345	25852	E	normal
SHEF-C2AC0	SHEF-C2AC0_no-human.fastq.gz_7b0e8640-d2bd-47fb-8cba-f1b1a1ae9084	27680	ORF7b	normal
SHEF-C78B2	SHEF-C78B2_no-human.fastq.gz_f0ec9786-7d21-40af-8c7f-19f34a771cb6	87	ORF1ab	normal
SHEF-CBB88	SHEF-CBB88_no-human.fastq.gz_cb2a6315-033c-48d3-9f85-fff7cb4978f2	11163	S	normal
SHEF-C8F07	SHEF-C8F07_no-human.fastq.gz_ddf14964-7059-4416-abe9-d8f156c01d14	20315	S	normal
SHEF-C7515	SHEF-C7515_no-human.fastq.gz_0c70a86d-f271-4adb-ba67-c1fe734a387c	11843	S	normal
SHEF-C0716	SHEF-C0716_no-human.fastq.gz_afb619d5-4f1e-4a3c-8c7a-f15acadbd0e7	14667	S	normal
SHEF-C37B9	SHEF-C37B9_no-human.fastq.gz_6147a69a-06f8-4372-93c9-8eb0793373c0	10639	ORF1ab	truncated
SHEF-C8EEC	SHEF-C8EEC_no-human.fastq.gz_5cd3cb7d-6de6-42bc-a429-1f3664684676	25799	E	normal
SHEF-C42B7	SHEF-C42B7_no-human.fastq.gz_a9697fd4-84d5-45b3-bff5-988bf5f68d8d	19111	S	normal
SHEF-C469D	SHEF-C469D_no-human.fastq.gz_519e3b34-a81c-4b43-9ddf-a461451b5930	7502	ORF1ab	truncated
SHEF-C759D	SHEF-C759D_no-human.fastq.gz_ecffaaaa-edd5-492b-b9f1-986cfa503a69	28325	ORF8	truncated
SHEF-CA0D5	SHEF-CA0D5_no-human.fastq.gz_bb6d654e-9c24-4cee-9547-65fbb2237859	10639	ORF1ab	truncated
SHEF-C37B9	SHEF-C37B9_no-human.fastq.gz_104585d7-df7f-4914-9283-e82886e1f70a	3363	ORF1ab	truncated
SHEF-CDF5D	SHEF-CDF5D_no-human.fastq.gz_c43cd184-ec8d-4e5e-9198-2f267896ad09	23364	S	truncated
SHEF-CF128	SHEF-CF128_no-human.fastq.gz_4736e593-becd-41f5-ae62-0718360b238e	6777	ORF1ab	truncated
SHEF-CB63C	SHEF-CB63C_no-human.fastq.gz_72687b0d-26de-4b10-9a9d-8e9df59dcbfc	21052	S	normal
SHEF-C493A	SHEF-C493A_no-human.fastq.gz_71f52d35-47fc-4929-9428-14567f2bf040	4017	ORF1ab	truncated
SHEF-CA363	SHEF-CA363_no-human.fastq.gz_e75a17c0-0d37-4b25-89f3-e2b63657456e	149	ORF1ab	normal
SHEF-CA363	SHEF-CA363_no-human.fastq.gz_fb28bb39-9ec1-4bbe-b62d-e85b5555cd1a	18478	S	normal
SHEF-CDCCF	SHEF-CDCCF_no-human.fastq.gz_2d2ad9f5-b30f-457d-bb4d-733b5bcacf20	12809	S	normal
SHEF-C277E	SHEF-C277E_no-human.fastq.gz_db1c6574-fdc4-44e9-867e-b18117142173	22571	S	truncated
SHEF-C0E7B	SHEF-C0E7B_no-human.fastq.gz_6504771e-d634-427a-b01e-acff3d36df89	7568	ORF1ab	truncated
SHEF-C04C4	SHEF-C04C4_no-human.fastq.gz_a1632e55-b9a2-4db2-8b49-8eb4aa490473	28164	N	normal
SHEF-C769A	SHEF-C769A_no-human.fastq.gz_ca8b21dd-b2a9-4920-9941-aa279b20d625	825	ORF1ab	truncated
SHEF-C757F	SHEF-C757F_no-human.fastq.gz_a90bb64f-3571-4e3e-9387-fe9ea6b65c62	5131	ORF1ab	truncated
SHEF-D2465	SHEF-D2465_no-human.fastq.gz_a6d7795c-08af-4a74-a3c4-8d4870dc1ce0	3365	ORF1ab	truncated
SHEF-D0959	SHEF-D0959_no-human.fastq.gz_b79c16f0-cc06-451a-a5c8-b309869d1104	4579	ORF1ab	truncated
SHEF-CFB48	SHEF-CFB48_no-human.fastq.gz_be438951-2bff-4679-90f4-b046b5b4ddfd	4570	ORF1ab	truncated
SHEF-C2D8B	SHEF-C2D8B_no-human.fastq.gz_3ae22ef8-cb55-4e43-8ff5-4c972a18527f	20285	S	normal
SHEF-C3B08	SHEF-C3B08_no-human.fastq.gz_1a39648c-0c87-402f-b258-991124bf4e53	21052	S	normal
SHEF-CD245	SHEF-CD245_no-human.fastq.gz_cf4757c6-1bfe-4739-9cd8-3ade0d31d910	8118	ORF1ab	truncated
SHEF-C83A1	SHEF-C83A1_no-human.fastq.gz_848cbe89-a4f5-48cf-bae0-dd2c8b0d3e6e	13542	S	normal
SHEF-C2D9A	SHEF-C2D9A_no-human.fastq.gz_99d366be-3d57-4a6e-87b2-a1d37d802fda	29479	ORF10	normal
SHEF-CEDE9	SHEF-CEDE9_no-human.fastq.gz_de8314a5-33cc-417b-abe7-e269101d948d	22169	S	truncated
SHEF-CDF5D	SHEF-CDF5D_no-human.fastq.gz_fe2c7c8f-7db2-42cd-9fc4-9272c9b4f7fc	23364	S	truncated
SHEF-CDF8A	SHEF-CDF8A_no-human.fastq.gz_6984f0a6-ad1e-45ac-8d6d-534b5e1ba217	7372	ORF1ab	truncated
SHEF-CF8AB	SHEF-CF8AB_no-human.fastq.gz_12f61643-4523-46eb-badd-ddff8346b3ce	3815	ORF1ab	truncated
SHEF-C4800	SHEF-C4800_no-human.fastq.gz_63c5b9f9-9610-48c8-85d2-f5ac3a8bb6ec	10647	ORF1ab	truncated
SHEF-C4071	SHEF-C4071_no-human.fastq.gz_b3f6eb16-de5c-4f7e-b3bc-8cd901fd0fbc	3815	ORF1ab	truncated
SHEF-CBC1C	SHEF-CBC1C_no-human.fastq.gz_6d881a0f-6ddb-4de8-9f78-6c442fb9c5f9	21052	S	normal
SHEF-D1A82	SHEF-D1A82_no-human.fastq.gz_f6f01446-5b28-4794-b376-08664f596117	21052	S	normal
SHEF-C7B5F	SHEF-C7B5F_no-human.fastq.gz_07f708c5-afe3-4634-859e-807bd3dc39c9	28883	ORF10	normal
SHEF-C5359	SHEF-C5359_no-human.fastq.gz_53aac606-3035-4da3-88ee-560d94a3bac4	7350	ORF1ab	truncated
SHEF-C12D8	SHEF-C12D8_no-human.fastq.gz_bc92e0ed-2ae3-43a1-9258-3232423c0c18	12965	S	normal
SHEF-C9935	SHEF-C9935_no-human.fastq.gz_c25731c3-8254-4fa5-b24b-a51ad39fb791	21052	S	normal
SHEF-C70AB	SHEF-C70AB_no-human.fastq.gz_16e2b5be-ef15-4efe-afd4-90457921e870	28883	ORF10	normal
SHEF-C15B1	SHEF-C15B1_no-human.fastq.gz_b92a769e-46a4-4600-bc36-124fe01c86d2	10639	ORF1ab	truncated
SHEF-CCFB8	SHEF-CCFB8_no-human.fastq.gz_d4b64634-3591-4c5c-9307-309232b9ad5d	28212	N	normal
SHEF-CF7EA	SHEF-CF7EA_no-human.fastq.gz_6bfcb5f6-29ab-4f32-afaa-f843db4c89ef	28901	ORF10	normal
SHEF-CCAC6	SHEF-CCAC6_no-human.fastq.gz_75f214ad-cafd-4e55-8152-f7d9e794a89c	21051	S	normal
SHEF-C0118	SHEF-C0118_no-human.fastq.gz_e5039d97-05f4-438e-a027-918979aca904	25744	ORF3a	truncated
SHEF-C49A3	SHEF-C49A3_no-human.fastq.gz_fbac616d-23c5-4dfc-884f-a5ddd1724851	71	ORF1ab	normal
SHEF-CFA4B	SHEF-CFA4B_no-human.fastq.gz_6cbbe230-d64e-4dde-8eb6-c500f363a31f	5740	ORF1ab	truncated
SHEF-C100B	SHEF-C100B_no-human.fastq.gz_ad892e6f-9860-4d3f-bda4-2151a1182dc9	11811	S	normal
SHEF-C0716	SHEF-C0716_no-human.fastq.gz_a0180516-504a-457b-ac4f-c5ffd532d8bf	14661	S	normal
SHEF-C7A8F	SHEF-C7A8F_no-human.fastq.gz_268a016c-05da-457d-96f4-8f9f63a589de	25800	E	normal
SHEF-CD245	SHEF-CD245_no-human.fastq.gz_9e4e412a-14e8-4f7d-8482-90394549232f	8114	ORF1ab	truncated
SHEF-C870F	SHEF-C870F_no-human.fastq.gz_20d2b1f2-66e6-41f8-a9bf-6039d8c8b18f	21052	S	normal
SHEF-C4F56	SHEF-C4F56_no-human.fastq.gz_2cc5a9f9-5b83-4d2c-8764-bccda050aa8d	3376	ORF1ab	truncated
SHEF-CDCCF	SHEF-CDCCF_no-human.fastq.gz_5e3850da-82eb-49b7-a899-ec5fdaf1d699	3361	ORF1ab	truncated
SHEF-CACC2	SHEF-CACC2_no-human.fastq.gz_31d7edf6-818a-4287-876e-e12d98971ce3	88	ORF1ab	normal
SHEF-C0C35	SHEF-C0C35_no-human.fastq.gz_3aad18a6-7a46-44b7-9dd9-276bf1c09d31	21052	S	normal
SHEF-CA0D5	SHEF-CA0D5_no-human.fastq.gz_5b7e8d60-21dd-4db7-a119-a6c0d535888d	10639	ORF1ab	truncated
SHEF-C37B9	SHEF-C37B9_no-human.fastq.gz_9c08c068-acb8-461b-a452-c3872f174331	10639	ORF1ab	truncated
SHEF-C7C98	SHEF-C7C98_no-human.fastq.gz_4b92dc4a-8c5e-477e-bbd1-88b253786e49	10639	ORF1ab	truncated
SHEF-CD03C	SHEF-CD03C_no-human.fastq.gz_01e82761-047e-4887-80e7-5f6a3d474010	5087	ORF1ab	truncated
SHEF-CFDD9	SHEF-CFDD9_no-human.fastq.gz_455876ca-6866-414b-ba09-ba1617bc3e4f	94	ORF1ab	normal
SHEF-C5395	SHEF-C5395_no-human.fastq.gz_9c8512f7-c131-4e8c-a319-447a8d51b51a	18940	S	normal
SHEF-C18E5	SHEF-C18E5_no-human.fastq.gz_0949666e-3850-4a62-a35f-005148d1e540	10639	ORF1ab	truncated
SHEF-D1CE6	SHEF-D1CE6_no-human.fastq.gz_98876f63-f489-4cc0-bd3c-3bd9013013ff	112	ORF1ab	normal
SHEF-C769A	SHEF-C769A_no-human.fastq.gz_c05b9391-df77-4deb-a280-80d7dd07e75f	821	ORF1ab	truncated
SHEF-C3230	SHEF-C3230_no-human.fastq.gz_e9c0a406-b623-47dd-adc5-2eda9aeb1236	12965	S	normal
SHEF-C1029	SHEF-C1029_no-human.fastq.gz_7a5595f8-1842-45e1-b723-d58c165fec98	28137	N	normal
SHEF-BFEBB	SHEF-BFEBB_no-human.fastq.gz_c31a02f7-8dc7-4ccb-8ef5-3494b12e99bb	25799	E	normal
SHEF-CE244	SHEF-CE244_no-human.fastq.gz_fc5c1746-e2c6-4841-9811-39ee20a7449b	2688	ORF1ab	truncated
SHEF-CA0D5	SHEF-CA0D5_no-human.fastq.gz_1cbd2f95-d193-4646-b0ac-ae2042c243f8	10639	ORF1ab	truncated
SHEF-C1108	SHEF-C1108_no-human.fastq.gz_7c9f1500-bc2a-4437-94bd-5b61b0b1531f	28883	ORF10	normal
SHEF-CD6C1	SHEF-CD6C1_no-human.fastq.gz_1cd00b28-86a9-4a2e-adc1-4eee92a34d85	18553	S	normal
SHEF-C05FE	SHEF-C05FE_no-human.fastq.gz_1e8d601d-6c76-4f2a-a2cd-e40f1daa98bb	27673	ORF7b	normal
SHEF-C9249	SHEF-C9249_no-human.fastq.gz_f72db00f-69a4-49fe-96b8-d8e4418f2e72	118	ORF1ab	normal
SHEF-CBF22	SHEF-CBF22_no-human.fastq.gz_80d2234a-2415-4b9c-bd27-350b7f05643a	12965	S	normal
SHEF-CEDE9	SHEF-CEDE9_no-human.fastq.gz_db0f1756-219d-457b-b299-785d231cb7fe	22169	S	truncated
SHEF-CC64A	SHEF-CC64A_no-human.fastq.gz_a2a54853-c1db-4403-97b8-ce6f5ba03121	22558	S	truncated
SHEF-C293C	SHEF-C293C_no-human.fastq.gz_3596600f-f21c-432b-930d-73658d2dabf4	10023	ORF1ab	truncated
SHEF-C7E92	SHEF-C7E92_no-human.fastq.gz_39ee2dcd-2782-41a8-b160-0f9345aaea31	21052	S	normal
SHEF-C22B9	SHEF-C22B9_no-human.fastq.gz_833770aa-715e-41e9-9770-2e392e601eb3	14661	S	normal
SHEF-D08F2	SHEF-D08F2_no-human.fastq.gz_49b5b818-6864-4415-9a4e-571e0dd927a9	5788	ORF1ab	truncated
SHEF-CBEE9	SHEF-CBEE9_no-human.fastq.gz_424666aa-9320-4b6d-aed7-c95cf7ea036b	19751	S	normal
SHEF-C22B9	SHEF-C22B9_no-human.fastq.gz_31e52d50-d579-44a9-ab78-fad86b7a55d0	14662	S	normal
SHEF-C830B	SHEF-C830B_no-human.fastq.gz_4d42f197-669e-40ff-a743-2e7d563f0b61	25800	E	normal
SHEF-C19E2	SHEF-C19E2_no-human.fastq.gz_8b42dfd0-c29e-496e-9afd-70f545d80b7e	5705	ORF1ab	truncated
SHEF-C769A	SHEF-C769A_no-human.fastq.gz_c5008d1b-61a7-4a4d-bc50-54de2924e95a	818	ORF1ab	truncated
SHEF-BFDEB	SHEF-BFDEB_no-human.fastq.gz_badeda6e-2f30-46e6-b416-3abba1d022d2	114	ORF1ab	normal
SHEF-C0A95	SHEF-C0A95_no-human.fastq.gz_5d72bbf7-3b34-4f1b-a4ac-e2b7c36a666b	22715	S	truncated
SHEF-CD315	SHEF-CD315_no-human.fastq.gz_61259098-50dc-4acb-a008-ce6d05b417a7	10639	ORF1ab	truncated
SHEF-C6F36	SHEF-C6F36_no-human.fastq.gz_02141ade-68da-49f5-a42f-ad7585c34b2b	10639	ORF1ab	truncated
SHEF-C277E	SHEF-C277E_no-human.fastq.gz_30dd91c9-2f44-4bdb-a5a8-75ffa0996e68	22569	S	truncated
SHEF-CBEE9	SHEF-CBEE9_no-human.fastq.gz_c217a382-b7ec-4609-8859-45b110b3d19e	11189	S	normal
SHEF-CCAC6	SHEF-CCAC6_no-human.fastq.gz_e7c99a71-c169-4faf-920d-455831ba2064	23849	ORF3a	normal
SHEF-C3230	SHEF-C3230_no-human.fastq.gz_6b4effed-d8e2-45e5-9158-fa5ad45bfc4d	25799	E	normal
SHEF-C0E7B	SHEF-C0E7B_no-human.fastq.gz_4e5ce933-d982-4435-8d46-e62b3627d13d	7574	ORF1ab	truncated
SHEF-CB0E3	SHEF-CB0E3_no-human.fastq.gz_907b75f4-7173-40c0-8944-9296c962e2ed	27016	ORF6	normal
SHEF-CA284	SHEF-CA284_no-human.fastq.gz_3ce0252a-2680-4ba9-a3e3-7577f1b3ef8b	12965	S	normal
SHEF-C35BF	SHEF-C35BF_no-human.fastq.gz_b3b336b7-6be7-4dff-8868-b8e23d469629	10639	ORF1ab	truncated
SHEF-C0628	SHEF-C0628_no-human.fastq.gz_6664cc9c-fb76-469a-bc07-bce6803c7d73	12965	S	normal
SHEF-CFA4B	SHEF-CFA4B_no-human.fastq.gz_c5f73dd0-9b81-4e4c-ac77-2fba2865575b	5713	ORF1ab	truncated
SHEF-CFEE5	SHEF-CFEE5_no-human.fastq.gz_061164b2-369d-4c2d-aeec-a58de3635b43	122	ORF1ab	normal
SHEF-C7928	SHEF-C7928_no-human.fastq.gz_ef29a868-f95c-4dbe-8907-739c270d3659	14661	S	normal
SHEF-C6534	SHEF-C6534_no-human.fastq.gz_617a2575-151f-4947-bcd7-82523b9aa330	21052	S	normal
SHEF-CADED	SHEF-CADED_no-human.fastq.gz_1a7708d8-6224-46cd-83e4-4a57d03b2eac	2793	ORF1ab	truncated
SHEF-C0664	SHEF-C0664_no-human.fastq.gz_66322f13-cfed-4813-a9a9-c7e8552cb0d0	28883	ORF10	normal
SHEF-BFDEB	SHEF-BFDEB_no-human.fastq.gz_4bc75730-29a9-4f3e-bf03-5e747f2b6ab5	24028	ORF3a	normal
SHEF-C45BE	SHEF-C45BE_no-human.fastq.gz_b9eb1bd2-eec7-45e7-97e0-1e8ee3cf0b61	22124	S	truncated
SHEF-CA0D5	SHEF-CA0D5_no-human.fastq.gz_ebb40e60-86be-4828-8f00-7514847da455	10639	ORF1ab	truncated
SHEF-CAA9B	SHEF-CAA9B_no-human.fastq.gz_f0fb098c-c030-45c1-8c46-84bd87df471e	27693	ORF7b	normal
SHEF-C1E10	SHEF-C1E10_no-human.fastq.gz_1233387d-f9fc-406a-bc05-ff7c5490bc15	16627	S	normal
SHEF-CEC19	SHEF-CEC19_no-human.fastq.gz_086e81d0-d57b-447f-a235-26d7c026521b	19137	S	normal
SHEF-C2B36	SHEF-C2B36_no-human.fastq.gz_658a3461-2467-4f0c-9508-0484c595f059	21052	S	normal
SHEF-C0F69	SHEF-C0F69_no-human.fastq.gz_dee7b98f-a061-467a-a83c-9d702fd48692	10639	ORF1ab	truncated
SHEF-C18E5	SHEF-C18E5_no-human.fastq.gz_8fdccd48-4a5a-4160-85a3-e27c4561ab1a	27684	ORF7b	normal
SHEF-CAD1A	SHEF-CAD1A_no-human.fastq.gz_ddc7f8d8-028f-4315-8aea-85d052688b50	2793	ORF1ab	truncated
SHEF-C49C1	SHEF-C49C1_no-human.fastq.gz_d4bfa063-8d3a-4f9a-8c0c-093dd21c0739	22558	S	truncated
SHEF-C14C3	SHEF-C14C3_no-human.fastq.gz_8fd7d6db-5df2-46dd-90a4-577037c9b097	21546	S	normal
SHEF-C0ED5	SHEF-C0ED5_no-human.fastq.gz_d407d512-9458-4f70-a9c2-0485dcda5c4f	29153	ORF10	normal
SHEF-C051C	SHEF-C051C_no-human.fastq.gz_31f57b59-262b-48d5-8e50-a84aa86b18ed	12226	S	normal
SHEF-C49C1	SHEF-C49C1_no-human.fastq.gz_62833d5d-c0be-4c9b-a048-647fb62da899	10639	ORF1ab	truncated
SHEF-C04A6	SHEF-C04A6_no-human.fastq.gz_b694e8a3-fddc-4ed5-bcdf-47ee682073b1	17819	S	normal
SHEF-C5A81	SHEF-C5A81_no-human.fastq.gz_e65efbeb-1227-44cf-80da-7c0030e49ce1	4579	ORF1ab	truncated
SHEF-C8AE8	SHEF-C8AE8_no-human.fastq.gz_4338fbe4-f044-4073-a201-82fe144def9b	12965	S	normal
SHEF-C5878	SHEF-C5878_no-human.fastq.gz_34f4464d-09f5-4696-b446-7c09c0898ed8	8114	ORF1ab	truncated
SHEF-C769A	SHEF-C769A_no-human.fastq.gz_21f80230-34b4-4315-b6fd-1c308c7ac9c8	818	ORF1ab	truncated
SHEF-C119F	SHEF-C119F_no-human.fastq.gz_58378598-82c5-418c-bebf-827f595f0d95	22404	S	truncated
SHEF-C769A	SHEF-C769A_no-human.fastq.gz_45ce8361-9677-4c3a-8048-5222d0356118	818	ORF1ab	truncated
SHEF-C2310	SHEF-C2310_no-human.fastq.gz_0d618e02-fb2b-4d94-8bb2-be8879cc7c26	25852	E	normal
SHEF-D1E86	SHEF-D1E86_no-human.fastq.gz_c16a238a-a430-4fd2-9109-25595dc390bd	28883	ORF10	normal
SHEF-C7FBD	SHEF-C7FBD_no-human.fastq.gz_9b570353-755b-4b48-b7a3-b50d9ced7750	5795	ORF1ab	truncated
SHEF-C17E8	SHEF-C17E8_no-human.fastq.gz_2907d14d-0705-456d-a2a3-57f7d65a27e0	704	ORF1ab	truncated
SHEF-CB001	SHEF-CB001_no-human.fastq.gz_a4b52dc7-78b0-4769-b161-6132aa7c53ea	21052	S	normal
SHEF-C35FB	SHEF-C35FB_no-human.fastq.gz_746a87f5-a105-48b8-af4c-4a94a459ff72	22620	S	truncated
SHEF-C769A	SHEF-C769A_no-human.fastq.gz_1519a81c-5c84-4fcd-99a8-4bb2ae85e5f6	818	ORF1ab	truncated
SHEF-D10CC	SHEF-D10CC_no-human.fastq.gz_7ffc00a0-6ac4-49d4-8148-8acf558a4ac4	18940	S	normal
SHEF-CD60D	SHEF-CD60D_no-human.fastq.gz_1181bcb9-2679-45d4-853e-e12a474c19a7	10589	ORF1ab	truncated
SHEF-C6C7B	SHEF-C6C7B_no-human.fastq.gz_665ff3a8-7ea0-4ff3-b3b0-d38fada81ac3	21052	S	normal
SHEF-CDF5D	SHEF-CDF5D_no-human.fastq.gz_efbb72c9-7046-4495-a3c3-845d3bb84dc9	23364	S	truncated
SHEF-C368F	SHEF-C368F_no-human.fastq.gz_53a90db9-6735-4589-bde1-71d911f84117	12950	S	normal
SHEF-C5614	SHEF-C5614_no-human.fastq.gz_f4109a26-d1f0-4197-978b-71fb3f5ce157	3369	ORF1ab	truncated
SHEF-D1026	SHEF-D1026_no-human.fastq.gz_1146c8b4-3282-4ff9-b134-212a31ca9198	8071	ORF1ab	truncated
SHEF-C8374	SHEF-C8374_no-human.fastq.gz_7414b7aa-a6e7-4065-9a2c-e4892f3d96dd	25744	ORF3a	truncated
SHEF-C8CB5	SHEF-C8CB5_no-human.fastq.gz_932ff83e-ba3e-483d-b8f4-ea3dc044cd9f	113	ORF1ab	normal
SHEF-C06FB	SHEF-C06FB_no-human.fastq.gz_feed7db7-75ad-4189-a9e5-db72741aae7a	27219	M	truncated
SHEF-CDF8A	SHEF-CDF8A_no-human.fastq.gz_6c137dd3-e6d9-4cc2-92ca-f17ad1caf61d	10645	ORF1ab	truncated
SHEF-CA363	SHEF-CA363_no-human.fastq.gz_1d56ec98-5324-4ab6-9df3-827e59d6d534	18477	S	normal
SHEF-CC5A7	SHEF-CC5A7_no-human.fastq.gz_ece4846d-ac26-4699-96cb-d9981de81854	21052	S	normal
SHEF-BFF9A	SHEF-BFF9A_no-human.fastq.gz_8a0fc0f4-dbcf-4b9d-996f-9c4946b17330	12965	S	normal
SHEF-C00C0	SHEF-C00C0_no-human.fastq.gz_cbcbe0e6-4886-4900-8ade-2011f10bd707	22502	S	truncated
SHEF-CF067	SHEF-CF067_no-human.fastq.gz_64e8286e-128b-4669-b1d9-ff0a297e6f08	6777	ORF1ab	truncated
SHEF-C18E5	SHEF-C18E5_no-human.fastq.gz_4d9b9a40-f072-4429-b00d-f964046e20a5	17819	S	normal
SHEF-D0CBA	SHEF-D0CBA_no-human.fastq.gz_bf6f7755-dc05-4307-a839-1a87be958fd2	7002	ORF1ab	truncated
SHEF-C14C3	SHEF-C14C3_no-human.fastq.gz_37e92cc0-8f5b-49f0-b18d-8c943e635b06	113	ORF1ab	normal
SHEF-C22B9	SHEF-C22B9_no-human.fastq.gz_264a5bff-0382-4843-b210-9820d8255729	14661	S	normal
SHEF-C9319	SHEF-C9319_no-human.fastq.gz_8d1132b8-38bf-4319-9491-cbbae3b4b428	10023	ORF1ab	truncated
SHEF-C0118	SHEF-C0118_no-human.fastq.gz_4061a937-10ce-49ef-92f7-ce191600c195	25744	ORF3a	truncated
SHEF-CA0D5	SHEF-CA0D5_no-human.fastq.gz_d130c95f-fd9a-4e45-bf2d-f56a1979c3bb	10639	ORF1ab	truncated
SHEF-CA0D5	SHEF-CA0D5_no-human.fastq.gz_79f74940-0548-4ea3-aec8-548a0f94ffc1	14819	S	normal
SHEF-C7FBD	SHEF-C7FBD_no-human.fastq.gz_3e95e3fb-0242-4f78-85c9-5ca61d2e52c4	21052	S	normal
SHEF-C58A5	SHEF-C58A5_no-human.fastq.gz_d4fda831-ffa8-41bb-a1dd-b7949fbae9e7	5791	ORF1ab	truncated
SHEF-C119F	SHEF-C119F_no-human.fastq.gz_1f72d1e3-b93b-480d-a6de-b270cd0e8643	5111	ORF1ab	truncated
SHEF-C2B45	SHEF-C2B45_no-human.fastq.gz_e9d17c6f-2208-4619-b0e4-ff09a84173c1	21052	S	normal
SHEF-C81E3	SHEF-C81E3_no-human.fastq.gz_90876993-7bf7-4b5f-af99-c4de890ffc22	173	ORF1ab	normal
SHEF-C5966	SHEF-C5966_no-human.fastq.gz_21988195-4129-48c0-85b6-2447b7dd1fe4	23930	ORF3a	normal
SHEF-CD56A	SHEF-CD56A_no-human.fastq.gz_e070c1c5-839c-4ef5-b340-7aa3c6bb7c69	28883	ORF10	normal
SHEF-CFE5E	SHEF-CFE5E_no-human.fastq.gz_8fdceebc-4628-479d-aee6-5c4129899252	114	ORF1ab	normal
SHEF-C590C	SHEF-C590C_no-human.fastq.gz_350b1723-fdc2-4345-8bd6-215ca911b0c1	18555	S	normal
SHEF-CE0C2	SHEF-CE0C2_no-human.fastq.gz_06e3841c-8c34-4c36-b0ee-b79daeef1ea3	27698	ORF7b	normal
SHEF-CDCCF	SHEF-CDCCF_no-human.fastq.gz_96ac1f16-1d36-488a-82c2-d5aa76761a90	12809	S	normal
SHEF-CA363	SHEF-CA363_no-human.fastq.gz_b910df47-7ff7-498d-b914-9a1594193b06	18477	S	normal
SHEF-C37B9	SHEF-C37B9_no-human.fastq.gz_bf08a1b1-1b4e-45e5-a41a-0ce00942f762	28883	ORF10	normal
SHEF-D21AA	SHEF-D21AA_no-human.fastq.gz_9e30c262-61e3-4d49-91e2-39622c893dfc	21052	S	normal
SHEF-C22B9	SHEF-C22B9_no-human.fastq.gz_6fc61834-3554-4177-b545-09ef63c3c18d	14661	S	normal
SHEF-C045B	SHEF-C045B_no-human.fastq.gz_3ef874b8-2e16-45ff-9e48-5a8dbf2fb2ec	2463	ORF1ab	truncated
SHEF-C277E	SHEF-C277E_no-human.fastq.gz_006c6a09-73ec-4272-935c-9a9cc98934ab	22558	S	truncated
SHEF-C2B45	SHEF-C2B45_no-human.fastq.gz_cdb5bc35-bef3-4687-b847-0a16a144937f	10639	ORF1ab	truncated
SHEF-CF128	SHEF-CF128_no-human.fastq.gz_bc023194-fffb-46d9-8129-2fc8d2a0efce	19751	S	normal
SHEF-C721E	SHEF-C721E_no-human.fastq.gz_e1b9ca8e-dc17-4dc9-8cb9-f7c6e1c40eb7	78	ORF1ab	normal
SHEF-C0BA1	SHEF-C0BA1_no-human.fastq.gz_5844d68d-77a3-4712-8f5c-b16cc4aaaedf	28883	ORF10	normal
SHEF-C5A81	SHEF-C5A81_no-human.fastq.gz_3ba887ec-0a2d-44d4-bdbf-0ebf81691351	10639	ORF1ab	truncated
SHEF-D03C4	SHEF-D03C4_no-human.fastq.gz_a123890d-8853-43c1-8bb0-6eafbe39f937	6777	ORF1ab	truncated
SHEF-CDCCF	SHEF-CDCCF_no-human.fastq.gz_06e12950-8c44-4d4d-90d7-71edbf8a44fa	12809	S	normal
SHEF-CAFBA	SHEF-CAFBA_no-human.fastq.gz_b72e2358-4775-4e3f-887a-ba4b844484ab	19111	S	normal
SHEF-BFF5E	SHEF-BFF5E_no-human.fastq.gz_445f536c-d61d-4ba8-b838-3f7c5b236bfd	26998	ORF6	normal
SHEF-C5D79	SHEF-C5D79_no-human.fastq.gz_aa724314-4aad-4335-9227-92639485fa46	8144	ORF1ab	truncated
SHEF-CDE23	SHEF-CDE23_no-human.fastq.gz_5381283d-c733-4878-ba6d-b77878d873f9	131	ORF1ab	normal
SHEF-C769A	SHEF-C769A_no-human.fastq.gz_a88a64da-0dac-4ea4-8b5e-89bd2058d225	818	ORF1ab	truncated
SHEF-C81F2	SHEF-C81F2_no-human.fastq.gz_19c3e680-85f6-4b94-9a0c-6b691f8a8f16	5792	ORF1ab	truncated
SHEF-CDBE0	SHEF-CDBE0_no-human.fastq.gz_dd623a7d-0759-478c-bbd7-10c0e5dad3d6	11665	S	normal
SHEF-C277E	SHEF-C277E_no-human.fastq.gz_13d6613a-61a7-4b3b-80cb-81c8a348fe0a	22558	S	truncated
SHEF-CD6C1	SHEF-CD6C1_no-human.fastq.gz_d3256827-e249-4ce0-bdbc-c3f2e5b84b88	18553	S	normal
SHEF-CCDCD	SHEF-CCDCD_no-human.fastq.gz_c5771b96-534d-4de8-bd26-f8dddfa1787c	122	ORF1ab	normal
SHEF-C2055	SHEF-C2055_no-human.fastq.gz_f9e951ed-fb35-4c81-a8f7-0d48d36b9fdd	25800	E	normal
SHEF-CDE23	SHEF-CDE23_no-human.fastq.gz_ebf68374-9c6b-4b83-8c72-325d6d988924	105	ORF1ab	normal
SHEF-CF7EA	SHEF-CF7EA_no-human.fastq.gz_645e44cf-da0e-48e7-ad9d-667a923ce4f1	25798	E	normal
SHEF-C6DA5	SHEF-C6DA5_no-human.fastq.gz_62716461-af11-405e-998a-296a231457dd	25745	ORF3a	truncated
SHEF-CDF5D	SHEF-CDF5D_no-human.fastq.gz_e140132a-ff66-412c-81a8-cc3559d94c54	23364	S	truncated
SHEF-C9F9D	SHEF-C9F9D_no-human.fastq.gz_e2a7b6dd-40d7-4447-a6a6-590b9b71bee0	23910	ORF3a	normal
SHEF-CF6A1	SHEF-CF6A1_no-human.fastq.gz_96f04e69-61eb-488f-b673-b5f3800984fc	19754	S	normal
SHEF-C8620	SHEF-C8620_no-human.fastq.gz_2b13e0c6-d450-4185-8c1a-b4743c5ff748	11676	S	normal
SHEF-CD6C1	SHEF-CD6C1_no-human.fastq.gz_3eb80eee-6007-4083-baa0-6bbeac627db4	18553	S	normal
SHEF-CF8D8	SHEF-CF8D8_no-human.fastq.gz_6be448aa-1f4d-4612-9c62-20a2dd5063a6	10639	ORF1ab	truncated
SHEF-D01CA	SHEF-D01CA_no-human.fastq.gz_c8bfa07a-fb64-4199-b1fc-3396a2b527e9	21052	S	normal
SHEF-CBEE9	SHEF-CBEE9_no-human.fastq.gz_1352053f-959a-4a95-a2d7-7b248a868d35	110	ORF1ab	normal
SHEF-CDFB7	SHEF-CDFB7_no-human.fastq.gz_5df76b23-f0d4-41bc-aa10-3c9c8948963e	5781	ORF1ab	truncated
SHEF-C6534	SHEF-C6534_no-human.fastq.gz_e0e61b3a-03be-4caa-a130-ad1b76b05bb0	5078	ORF1ab	truncated
SHEF-C8CE2	SHEF-C8CE2_no-human.fastq.gz_ef11d74f-0a1b-4d79-87b0-a310406df514	11813	S	normal
SHEF-C0619	SHEF-C0619_no-human.fastq.gz_d8106c69-aa8f-4a8d-8b20-2d3c5e8c7723	4579	ORF1ab	truncated
SHEF-D0A74	SHEF-D0A74_no-human.fastq.gz_6b4656d5-a55a-4884-9726-72503602be03	704	ORF1ab	truncated
SHEF-D2C8B	SHEF-D2C8B_no-human.fastq.gz_c825e709-821e-4fa8-a731-66a4c1be1685	28883	ORF10	normal
SHEF-C7A34	SHEF-C7A34_no-human.fastq.gz_19ba144a-c4e3-4742-8333-14f0c52571c4	25799	E	normal
SHEF-D0151	SHEF-D0151_no-human.fastq.gz_06405500-20fc-4b0e-b911-2b315a2c5ab5	10639	ORF1ab	truncated
SHEF-C31CA	SHEF-C31CA_no-human.fastq.gz_c8533a82-e5f6-4733-a312-fc8f4032b3c3	8053	ORF1ab	truncated
SHEF-C3458	SHEF-C3458_no-human.fastq.gz_d4454482-c634-4e81-8ee6-811b8be9a373	6965	ORF1ab	truncated
SHEF-C06A0	SHEF-C06A0_no-human.fastq.gz_6bff8c53-cde0-4f10-836a-7ff876259ede	21052	S	normal
SHEF-D3024	SHEF-D3024_no-human.fastq.gz_37357fff-a7be-45a3-a9a0-f6c8b6d413f2	21052	S	normal
SHEF-D2720	SHEF-D2720_no-human.fastq.gz_e39206ca-2885-4999-b761-3ed7f922fc28	5788	ORF1ab	truncated
SHEF-C051C	SHEF-C051C_no-human.fastq.gz_2660202c-cf66-4b38-987e-f36fe594ff66	23878	ORF3a	normal
SHEF-D16E8	SHEF-D16E8_no-human.fastq.gz_df6e5066-8b38-4140-a93a-fe48d74993d1	23878	ORF3a	normal
SHEF-C7E92	SHEF-C7E92_no-human.fastq.gz_8f7b447d-9a66-48d7-bc28-ab3d447c382d	26925	ORF6	normal
SHEF-CD245	SHEF-CD245_no-human.fastq.gz_d9f43b7b-9f8a-40c3-8dbe-4af568a77491	8117	ORF1ab	truncated
SHEF-CFB48	SHEF-CFB48_no-human.fastq.gz_14b56e2f-a29a-4626-8f7e-49f00420d20f	27673	ORF7b	normal
SHEF-CA169	SHEF-CA169_no-human.fastq.gz_16b69e7f-daf4-4e83-a310-3f0e08183e23	24017	ORF3a	normal
SHEF-C368F	SHEF-C368F_no-human.fastq.gz_dbfcd435-6d90-46b6-a27c-ef2a28038953	27673	ORF7b	normal
SHEF-C3977	SHEF-C3977_no-human.fastq.gz_7797abc5-361e-4553-b463-ada135384f7e	21052	S	normal
SHEF-C0075	SHEF-C0075_no-human.fastq.gz_512925a2-cc2a-4a96-a972-cd68ab29ac20	5787	ORF1ab	truncated
SHEF-C02CA	SHEF-C02CA_no-human.fastq.gz_8f1e6982-4019-48f9-9a71-cae0403d00c9	7476	ORF1ab	truncated
SHEF-C715D	SHEF-C715D_no-human.fastq.gz_e3893e28-fe07-41f1-9b84-3285a4887010	27676	ORF7b	normal
SHEF-CAFBA	SHEF-CAFBA_no-human.fastq.gz_81ecb0c3-3ff4-4783-9a86-07a2e3f9e865	19111	S	normal
SHEF-CA0D5	SHEF-CA0D5_no-human.fastq.gz_805f3829-aef8-4891-9ef0-a836b42fdc20	10639	ORF1ab	truncated
SHEF-D16E8	SHEF-D16E8_no-human.fastq.gz_ab897b82-670d-4f0b-aade-d4e86fed2714	23878	ORF3a	normal
SHEF-C78EF	SHEF-C78EF_no-human.fastq.gz_d7503ea0-c7e5-4c78-9901-fcf726a22cca	27667	ORF7b	normal
SHEF-C0048	SHEF-C0048_no-human.fastq.gz_71390412-ea67-4ae0-9d97-b8f114016726	195	ORF1ab	normal
SHEF-C3E5A	SHEF-C3E5A_no-human.fastq.gz_b219e250-8d4a-4a56-ae9b-dabc6f07d7a4	21510	S	normal
SHEF-C870F	SHEF-C870F_no-human.fastq.gz_e675133d-d839-4b52-8d87-7e8ac7714c3e	10639	ORF1ab	truncated
SHEF-D0DD5	SHEF-D0DD5_no-human.fastq.gz_f477cdd3-3cdc-4dfe-afa9-005660396181	10639	ORF1ab	truncated
SHEF-C0BA1	SHEF-C0BA1_no-human.fastq.gz_ddca2737-31af-4aa6-bb3b-6739e8851f93	10639	ORF1ab	truncated
SHEF-C22B9	SHEF-C22B9_no-human.fastq.gz_c8e60f24-1d68-4017-a401-66247a2c5003	14661	S	normal
SHEF-CBC1C	SHEF-CBC1C_no-human.fastq.gz_0d2b8933-432d-4f43-8c42-94017da9738a	12340	S	normal
SHEF-CA169	SHEF-CA169_no-human.fastq.gz_c9cba526-6842-4e16-80e6-6f02666fdb29	12966	S	normal
SHEF-C368F	SHEF-C368F_no-human.fastq.gz_f0b5e6a0-caba-4d5e-8813-2e4086f1de0e	12950	S	normal
SHEF-C02BB	SHEF-C02BB_no-human.fastq.gz_091cf765-2bc1-49ca-87f0-621b342395be	18940	S	normal
SHEF-C00C0	SHEF-C00C0_no-human.fastq.gz_a08f4e54-9a98-4c03-abe2-970434c435ee	99	ORF1ab	normal
SHEF-C18E5	SHEF-C18E5_no-human.fastq.gz_9a30c17f-5f8d-4424-8ac6-fc8971c71e0f	10639	ORF1ab	truncated
SHEF-D1053	SHEF-D1053_no-human.fastq.gz_1b369a31-fb71-439e-beaa-78b6a4d2aa25	75	ORF1ab	normal
SHEF-BFF6D	SHEF-BFF6D_no-human.fastq.gz_9e43a17a-4566-4f54-b832-57d197843131	11189	S	normal
SHEF-C37B9	SHEF-C37B9_no-human.fastq.gz_d720f312-310c-418d-9e29-5bfb935dd1a0	10639	ORF1ab	truncated
SHEF-C37B9	SHEF-C37B9_no-human.fastq.gz_147834c5-b8a7-4990-bc1a-6832f17d49c0	3362	ORF1ab	truncated
SHEF-D13D2	SHEF-D13D2_no-human.fastq.gz_d4a4c27e-d487-4ce3-ac11-56acaa41789d	12965	S	normal
SHEF-C7B5F	SHEF-C7B5F_no-human.fastq.gz_07f97a63-ae64-44cc-8882-6c9eff0a9ddd	21052	S	normal
SHEF-C8DD0	SHEF-C8DD0_no-human.fastq.gz_2d9ae86c-b560-4a91-97fd-8c9e1bcd3947	11778	S	normal
SHEF-CBB6A	SHEF-CBB6A_no-human.fastq.gz_98b3f05a-f31e-4235-9f20-af74ed9b8f49	11162	S	normal
SHEF-C0716	SHEF-C0716_no-human.fastq.gz_f9efcada-8dce-4e9e-8bfb-06bdddfa3f97	14661	S	normal
SHEF-CCAB7	SHEF-CCAB7_no-human.fastq.gz_70adc183-ab4f-41de-bf1e-d1ba396f0498	181	ORF1ab	normal
SHEF-CAFBA	SHEF-CAFBA_no-human.fastq.gz_fa1bc0bc-d48e-4882-8fa9-ae8e71020652	19111	S	normal
SHEF-D0388	SHEF-D0388_no-human.fastq.gz_8fc168a0-2808-46d5-b123-2fdb0a0d4f67	3367	ORF1ab	truncated
SHEF-C1E01	SHEF-C1E01_no-human.fastq.gz_df1ce46e-f3e3-48db-8789-98352b8d7150	10021	ORF1ab	truncated
SHEF-C0831	SHEF-C0831_no-human.fastq.gz_e30cde6e-114f-488f-9716-aa9d04299b3f	3361	ORF1ab	truncated
SHEF-CA0D5	SHEF-CA0D5_no-human.fastq.gz_ea14c496-ca8e-415b-bcc0-64041a7a83b0	10642	ORF1ab	truncated
SHEF-C00C0	SHEF-C00C0_no-human.fastq.gz_ae0d219d-2838-496a-94f4-c331f93611e9	22502	S	truncated
SHEF-CDBE0	SHEF-CDBE0_no-human.fastq.gz_07389a3e-9eaf-4bd2-96cb-18ef5a7d2039	11665	S	normal
SHEF-CE4E4	SHEF-CE4E4_no-human.fastq.gz_2e6cb67c-694e-4283-970f-2148fe8c05b1	3366	ORF1ab	truncated
SHEF-C3E5A	SHEF-C3E5A_no-human.fastq.gz_45466f08-e02d-410e-8aed-6cbdd6b77952	27673	ORF7b	normal
SHEF-C096B	SHEF-C096B_no-human.fastq.gz_b2c166c1-87f3-4916-a029-affac8a02f99	28894	ORF10	normal
SHEF-CB46F	SHEF-CB46F_no-human.fastq.gz_2981eecb-2de2-4618-bd6e-64a13de81922	10642	ORF1ab	truncated
SHEF-CC361	SHEF-CC361_no-human.fastq.gz_58390fed-6f65-4923-9f3f-337cc80d733e	11769	S	normal
SHEF-D0CF6	SHEF-D0CF6_no-human.fastq.gz_6f6bbffa-2f46-4ad9-82c5-6aeb278d38a4	8114	ORF1ab	truncated
SHEF-C7B5F	SHEF-C7B5F_no-human.fastq.gz_2b67e7c5-5541-4fcf-bc23-f2d1f85add5e	28883	ORF10	normal
SHEF-C69DE	SHEF-C69DE_no-human.fastq.gz_fd3d19db-361b-4fcf-982a-e1d8220da54c	12965	S	normal
SHEF-C7EDE	SHEF-C7EDE_no-human.fastq.gz_af386098-e6b4-4916-a997-74f982456688	23878	ORF3a	normal
SHEF-CAFBA	SHEF-CAFBA_no-human.fastq.gz_8753be48-ab3b-4cb0-8d45-e205cbc0e225	19111	S	normal
SHEF-D1E0E	SHEF-D1E0E_no-human.fastq.gz_e49531ea-73c9-47cc-bc2b-021aa44260cd	10639	ORF1ab	truncated
SHEF-CD245	SHEF-CD245_no-human.fastq.gz_15189d2a-70b6-4386-a545-afa7296bbe29	8120	ORF1ab	truncated
SHEF-CC5A7	SHEF-CC5A7_no-human.fastq.gz_248d1e11-e3da-4991-a01e-a4e83c21d688	10026	ORF1ab	truncated
SHEF-CD245	SHEF-CD245_no-human.fastq.gz_214ccd5c-3530-4173-96a3-977059032dff	8114	ORF1ab	truncated
SHEF-C769A	SHEF-C769A_no-human.fastq.gz_4bca923b-7231-40bd-b04f-38f6c7411b21	818	ORF1ab	truncated
SHEF-C277E	SHEF-C277E_no-human.fastq.gz_7150f6f9-e397-4695-ad47-9e4479d22be6	22558	S	truncated
SHEF-C87A5	SHEF-C87A5_no-human.fastq.gz_20581ce6-28f1-427e-a94c-fc847e566804	21052	S	normal
SHEF-C37B9	SHEF-C37B9_no-human.fastq.gz_421f0da9-fa92-4d5c-a2d3-aed9da009880	3362	ORF1ab	truncated
SHEF-C6464	SHEF-C6464_no-human.fastq.gz_7201b34e-1c5e-4d9c-af1f-d3fd2944a1e1	10639	ORF1ab	truncated
SHEF-CA0D5	SHEF-CA0D5_no-human.fastq.gz_b3adcdd9-6023-481a-8ea6-c31558b482b4	10650	ORF1ab	truncated
SHEF-CACC2	SHEF-CACC2_no-human.fastq.gz_c7dee31b-9e2f-4568-bc73-9d6df6f3c2fa	142	ORF1ab	normal
SHEF-CA363	SHEF-CA363_no-human.fastq.gz_f9cbbc0a-be38-4625-b674-644ee12da21a	18477	S	normal
SHEF-C4CF5	SHEF-C4CF5_no-human.fastq.gz_6b1cb395-456f-43cb-942c-9e03f4c3e6f7	28883	ORF10	normal
SHEF-C3212	SHEF-C3212_no-human.fastq.gz_33d35e61-09f6-4e3b-bd0a-f4cac57076bc	28883	ORF10	normal
SHEF-CFEF4	SHEF-CFEF4_no-human.fastq.gz_1358118e-bb79-481c-a6dc-bab7a5770149	27673	ORF7b	normal
SHEF-C82FF	SHEF-C82FF_no-human.fastq.gz_6df0cbea-7e41-42a0-a7d3-271ed6ec7840	197	ORF1ab	normal
SHEF-BFDEB	SHEF-BFDEB_no-human.fastq.gz_abd9bc17-ae97-4c8e-8760-d8485dd9f0db	5772	ORF1ab	truncated
SHEF-C87F0	SHEF-C87F0_no-human.fastq.gz_8dcd6667-0f9b-4d3c-86d8-cf9075dbd501	10639	ORF1ab	truncated
SHEF-D16E8	SHEF-D16E8_no-human.fastq.gz_e30aa677-0f6d-415f-b62b-b26020405dec	23878	ORF3a	normal
SHEF-C6DE1	SHEF-C6DE1_no-human.fastq.gz_38b7aade-302f-4c4d-88dd-e64ae6da8841	121	ORF1ab	normal
SHEF-CA363	SHEF-CA363_no-human.fastq.gz_449136c1-84f2-40a2-86c8-b6fba337495b	10641	ORF1ab	truncated
SHEF-C0831	SHEF-C0831_no-human.fastq.gz_281e0f87-0f3d-44a9-b4b7-6a3c840f97ed	27673	ORF7b	normal
SHEF-CE2CC	SHEF-CE2CC_no-human.fastq.gz_981d02fd-4bb7-4618-ac0f-b553b39de4c9	10639	ORF1ab	truncated
SHEF-C7463	SHEF-C7463_no-human.fastq.gz_2804814f-ef67-452b-96eb-3e9cee7fbfb4	158	ORF1ab	normal
SHEF-CBEE9	SHEF-CBEE9_no-human.fastq.gz_684cf376-9be3-4617-aae7-6e385b904741	19751	S	normal
SHEF-D1A82	SHEF-D1A82_no-human.fastq.gz_a6de47d2-c74e-4a10-8622-f348c82e5967	21052	S	normal
SHEF-C5DD3	SHEF-C5DD3_no-human.fastq.gz_1dfae024-ddf6-4b65-9aa0-30c7ce207f0c	2688	ORF1ab	truncated
SHEF-CD245	SHEF-CD245_no-human.fastq.gz_e9a1bcb7-dcec-4844-91a4-59e96bcd6c7c	8114	ORF1ab	truncated
SHEF-C0206	SHEF-C0206_no-human.fastq.gz_1b001184-7039-4575-9a0e-d0361903f823	23364	S	truncated
SHEF-C37B9	SHEF-C37B9_no-human.fastq.gz_a3e74847-9069-4212-b7d3-eecdb992d9d4	10641	ORF1ab	truncated
SHEF-C769A	SHEF-C769A_no-human.fastq.gz_02837d4c-ba7e-4936-a376-f31adfd24547	818	ORF1ab	truncated
SHEF-C1F3B	SHEF-C1F3B_no-human.fastq.gz_d8e25715-9500-4c71-a6c0-699dcd17a8b3	25800	E	normal
SHEF-CD6C1	SHEF-CD6C1_no-human.fastq.gz_d4aaa6c2-7865-40a7-815c-29951adc519e	18568	S	normal
SHEF-D1A82	SHEF-D1A82_no-human.fastq.gz_eee71f6c-830a-4314-ba8e-f3c1028ba695	21052	S	normal
SHEF-D0300	SHEF-D0300_no-human.fastq.gz_e5e5dabd-3778-45bc-91e3-f5565651be2f	28883	ORF10	normal
SHEF-C07AD	SHEF-C07AD_no-human.fastq.gz_ee974fce-8940-4140-904e-23ee8363db95	28883	ORF10	normal
SHEF-C277E	SHEF-C277E_no-human.fastq.gz_64acfc54-5093-4c72-af15-d7ffdce14f8d	22558	S	truncated
SHEF-D0F84	SHEF-D0F84_no-human.fastq.gz_7696e01e-8474-410c-8646-6032befa3208	12966	S	normal
SHEF-D2104	SHEF-D2104_no-human.fastq.gz_3ea4398d-2fe4-4159-a579-1ce62506ebb0	21052	S	normal
SHEF-C02E8	SHEF-C02E8_no-human.fastq.gz_d9824728-f7fb-496d-92e4-fc951e0dfa0d	20315	S	normal
SHEF-C0664	SHEF-C0664_no-human.fastq.gz_0b5719a7-0866-42e4-89f5-12505809bd73	8071	ORF1ab	truncated
SHEF-C5DD3	SHEF-C5DD3_no-human.fastq.gz_5498a400-3e48-4ba3-8b69-239bec5b9de5	79	ORF1ab	normal
SHEF-CF128	SHEF-CF128_no-human.fastq.gz_714df388-b7f6-4017-a749-82d280db69cf	23364	S	truncated
SHEF-C5FEC	SHEF-C5FEC_no-human.fastq.gz_fbb42ae5-5aa3-443d-a4f4-80c7a7a05bfd	19111	S	normal
SHEF-CAD56	SHEF-CAD56_no-human.fastq.gz_d4884080-1d47-45a9-8b6e-6b7d74cb23cf	86	ORF1ab	normal
SHEF-CA0D5	SHEF-CA0D5_no-human.fastq.gz_b91a4cd0-1305-4344-8e1c-351f9c562fbd	10641	ORF1ab	truncated
SHEF-C32F4	SHEF-C32F4_no-human.fastq.gz_3448b5ad-76e2-4d0c-8ae8-cf5f99dda1b0	10639	ORF1ab	truncated
SHEF-C3090	SHEF-C3090_no-human.fastq.gz_31b80fe8-6583-4861-8cca-10138028e76c	10643	ORF1ab	truncated
SHEF-C12D8	SHEF-C12D8_no-human.fastq.gz_ba4c0ea1-c2e4-42b0-aed7-3a418d294fa0	17292	S	normal
SHEF-C0075	SHEF-C0075_no-human.fastq.gz_2c98d6e8-6242-484c-b58b-b1c9c33e1b94	11811	S	normal
SHEF-CF067	SHEF-CF067_no-human.fastq.gz_55596f94-61cd-4084-a315-d559d77c4b67	28891	ORF10	normal
SHEF-C0075	SHEF-C0075_no-human.fastq.gz_a557744b-836b-499f-90fe-1e5c01a6d3fe	19111	S	normal
SHEF-C47B8	SHEF-C47B8_no-human.fastq.gz_7b5cf2b7-7146-4a1b-add7-df87e2833134	4579	ORF1ab	truncated
SHEF-CEDE9	SHEF-CEDE9_no-human.fastq.gz_dfc7ca4e-7ed5-4550-b9f3-c74911dff577	28883	ORF10	normal
SHEF-C49A3	SHEF-C49A3_no-human.fastq.gz_2e39e44e-82f0-4a22-b7fe-e759a55e21ea	25815	E	normal
SHEF-CA0D5	SHEF-CA0D5_no-human.fastq.gz_d7b30677-1e9f-4510-9a33-868aec3f990a	14819	S	normal
SHEF-C0118	SHEF-C0118_no-human.fastq.gz_a77678a2-f2cf-4e33-9b09-93d5e4788cde	25744	ORF3a	truncated
SHEF-C5580	SHEF-C5580_no-human.fastq.gz_cd2fa592-c8a8-4029-9594-cc3db023c249	21052	S	normal
SHEF-CFE6D	SHEF-CFE6D_no-human.fastq.gz_fe28bc0d-77ad-4da3-80a9-796bb1264ba0	24491	ORF3a	normal
SHEF-CBCA3	SHEF-CBCA3_no-human.fastq.gz_ef2de78f-afe6-477e-8a24-e8a7f80e4b37	21052	S	normal
SHEF-C769A	SHEF-C769A_no-human.fastq.gz_d9c44db1-539b-475a-914e-37941526d65e	818	ORF1ab	truncated
SHEF-CCB5A	SHEF-CCB5A_no-human.fastq.gz_a24d91d9-62d3-4f7e-95a5-1b4082f17031	27675	ORF7b	normal
SHEF-C88DF	SHEF-C88DF_no-human.fastq.gz_6bd4f4d3-3431-4ef7-95d1-073d0bbef06d	11189	S	normal
SHEF-CAD56	SHEF-CAD56_no-human.fastq.gz_5c2fe7c1-f7f3-425e-9aa3-6effe58820fc	10639	ORF1ab	truncated
SHEF-CC4AA	SHEF-CC4AA_no-human.fastq.gz_bf0b01ba-acf3-4195-858e-9191a44dbba9	10646	ORF1ab	truncated
SHEF-C06A0	SHEF-C06A0_no-human.fastq.gz_5d25ea5a-feb9-4985-bf8a-8f90f5dee538	3363	ORF1ab	truncated
SHEF-C31CA	SHEF-C31CA_no-human.fastq.gz_59e5303a-d3e6-48a7-8e8d-d6396655fa02	23849	ORF3a	normal
SHEF-C7C98	SHEF-C7C98_no-human.fastq.gz_31cd0d74-789b-4113-8b26-67f6fcd79e79	10639	ORF1ab	truncated
SHEF-C95B9	SHEF-C95B9_no-human.fastq.gz_78a23823-3630-4bf9-9d95-27d4969a39ec	25139	ORF3a	normal
SHEF-C9883	SHEF-C9883_no-human.fastq.gz_e8aa49d3-2379-43d3-975c-3a3e7155787c	23854	ORF3a	normal
SHEF-CC361	SHEF-CC361_no-human.fastq.gz_b5abf144-4890-44c4-ba7e-86100108654c	18553	S	normal
SHEF-C9A23	SHEF-C9A23_no-human.fastq.gz_6a9f2d6f-33f0-495a-95b8-9114898b4e9d	21052	S	normal
SHEF-CB951	SHEF-CB951_no-human.fastq.gz_5715455d-8cb0-48e9-80fc-9c8921633ec0	5634	ORF1ab	truncated
SHEF-D16E8	SHEF-D16E8_no-human.fastq.gz_685e1ffe-f48a-405b-815a-8be129e1d2a1	23878	ORF3a	normal
SHEF-C2477	SHEF-C2477_no-human.fastq.gz_3bd7bff6-9450-47d3-9668-090977213349	21052	S	normal
SHEF-D307F	SHEF-D307F_no-human.fastq.gz_2e90e284-faac-409f-bd17-1778125b2d42	11668	S	normal
SHEF-D086B	SHEF-D086B_no-human.fastq.gz_e974b9e3-0612-4069-856d-2509259721a2	19646	S	normal
SHEF-C0707	SHEF-C0707_no-human.fastq.gz_e16e1203-d520-4572-ae56-9229caf67956	27697	ORF7b	normal
SHEF-CE04A	SHEF-CE04A_no-human.fastq.gz_ce5de256-fd8c-4109-a7b3-c368062fbb94	10639	ORF1ab	truncated
SHEF-CFA4B	SHEF-CFA4B_no-human.fastq.gz_fcb36a4d-d201-4edc-aac6-57f28e2a1cc1	5705	ORF1ab	truncated
SHEF-D16E8	SHEF-D16E8_no-human.fastq.gz_9fa7a2c2-c0af-4859-a303-dd9d7a4b2be0	23878	ORF3a	normal
SHEF-C06A0	SHEF-C06A0_no-human.fastq.gz_42c9f497-8136-4150-b82a-63e24d8b6b63	21052	S	normal
SHEF-C8A60	SHEF-C8A60_no-human.fastq.gz_0e79ac38-466d-4e4d-92dc-7f29ec057d56	186	ORF1ab	normal
SHEF-C06A0	SHEF-C06A0_no-human.fastq.gz_c023a9a5-1851-4608-a3f8-731899718162	3361	ORF1ab	truncated
SHEF-CD6C1	SHEF-CD6C1_no-human.fastq.gz_8a902f6b-7973-4a5e-8c66-21bc33ed6ea2	18553	S	normal
SHEF-C7B5F	SHEF-C7B5F_no-human.fastq.gz_02e8c4fe-7bea-4230-b3f1-0c2002929dd7	21052	S	normal
SHEF-C9249	SHEF-C9249_no-human.fastq.gz_8928f120-546b-4a81-a0b3-88067eaa6683	10639	ORF1ab	truncated
SHEF-C87F0	SHEF-C87F0_no-human.fastq.gz_c9cba03f-b924-487e-8abb-bfd15c8da680	18940	S	normal
SHEF-C05FE	SHEF-C05FE_no-human.fastq.gz_e7cafe51-77cc-4aec-9d2e-5263915566a8	4579	ORF1ab	truncated
SHEF-CD245	SHEF-CD245_no-human.fastq.gz_d1ae8a3a-b653-4e25-bf64-3e5034bbd942	8114	ORF1ab	truncated
SHEF-CD6C1	SHEF-CD6C1_no-human.fastq.gz_e7bc6a12-f6bb-4dd7-9f16-bcccd2b78e1c	18553	S	normal
SHEF-CDC29	SHEF-CDC29_no-human.fastq.gz_62089ba8-b205-4753-b6a6-7408d1a6be39	25798	E	normal
SHEF-CB9CA	SHEF-CB9CA_no-human.fastq.gz_1c8741ac-885a-465c-abda-189261d37e54	23364	S	truncated
SHEF-C6D78	SHEF-C6D78_no-human.fastq.gz_d116cd6a-3ccc-495e-ab31-5940c2e48858	27679	ORF7b	normal
SHEF-CCC93	SHEF-CCC93_no-human.fastq.gz_2e60f40a-ea94-4d5f-8b17-24efb5eb8c95	12965	S	normal
SHEF-C576C	SHEF-C576C_no-human.fastq.gz_78aa71f8-d01a-4e1c-aeec-613de9288eef	28883	ORF10	normal
SHEF-C590C	SHEF-C590C_no-human.fastq.gz_c0df7be6-f462-4548-b639-82c7db4bb006	10639	ORF1ab	truncated
SHEF-D16E8	SHEF-D16E8_no-human.fastq.gz_d62a7332-374d-4484-8bad-b730a0df4d6b	23878	ORF3a	normal
SHEF-C22B9	SHEF-C22B9_no-human.fastq.gz_3f07dd33-38ff-4cbe-a40a-f29c48299743	14661	S	normal
SHEF-C4F56	SHEF-C4F56_no-human.fastq.gz_d3b4452b-1766-4f8f-8bc6-e7d81390358e	168	ORF1ab	normal
SHEF-CEA79	SHEF-CEA79_no-human.fastq.gz_c187341c-b731-490f-a7a4-b4899cc335c6	117	ORF1ab	normal
SHEF-C5359	SHEF-C5359_no-human.fastq.gz_211db8db-d25c-4aed-83bc-534f9de3cc0b	6935	ORF1ab	truncated
SHEF-C0813	SHEF-C0813_no-human.fastq.gz_67b2dca5-db14-4194-8829-a30077c259b7	7004	ORF1ab	truncated
SHEF-C0716	SHEF-C0716_no-human.fastq.gz_2f809f91-d3c0-4adc-8683-f50f4a40e57e	14661	S	normal
SHEF-C3A56	SHEF-C3A56_no-human.fastq.gz_01b4b2eb-93b8-46e5-9fca-a754ee58ae79	12965	S	normal
SHEF-CCAC6	SHEF-CCAC6_no-human.fastq.gz_dccd9658-855a-4dce-8826-88b2108663a7	19111	S	normal
SHEF-D2869	SHEF-D2869_no-human.fastq.gz_943b8296-85cf-46b1-acfe-a976018373d9	14662	S	normal
SHEF-CA169	SHEF-CA169_no-human.fastq.gz_78d7b4f3-c069-4591-8e0b-f4e9fd49e8e3	24017	ORF3a	normal
SHEF-CDF5D	SHEF-CDF5D_no-human.fastq.gz_cc0390d3-c2c7-406b-a726-607a72348204	23382	S	truncated
SHEF-CDBE0	SHEF-CDBE0_no-human.fastq.gz_7c160b14-318c-4665-b7c3-605b44386d60	11665	S	normal
SHEF-CBC1C	SHEF-CBC1C_no-human.fastq.gz_e7c2d23c-859e-4ccd-8df1-edac98a6646d	18476	S	normal
SHEF-C769A	SHEF-C769A_no-human.fastq.gz_94e4b8c2-d999-4107-8248-7cd3bba4108a	831	ORF1ab	truncated
SHEF-CAFBA	SHEF-CAFBA_no-human.fastq.gz_27def9a1-12aa-4a6c-ba86-01f0cfe984f2	19111	S	normal
SHEF-CF902	SHEF-CF902_no-human.fastq.gz_2b2947e5-ea8d-4dc2-82eb-4d4e3ff5f8e5	10639	ORF1ab	truncated
SHEF-CC0A6	SHEF-CC0A6_no-human.fastq.gz_f94c203d-7d2a-45f6-8239-49065d251f50	3361	ORF1ab	truncated
SHEF-CC246	SHEF-CC246_no-human.fastq.gz_7ebf5055-2467-413a-add6-c64e8f1bb252	11173	S	normal
SHEF-CDE23	SHEF-CDE23_no-human.fastq.gz_de905a74-8b15-4639-8bc3-90dca81d83ac	7466	ORF1ab	truncated
SHEF-C06A0	SHEF-C06A0_no-human.fastq.gz_42ea9933-6bb8-4c42-b72c-d6ecb8ece2e4	3365	ORF1ab	truncated
SHEF-C0C35	SHEF-C0C35_no-human.fastq.gz_ed490421-2517-4b70-ac10-f40cb61ceb18	21052	S	normal
SHEF-CD2CD	SHEF-CD2CD_no-human.fastq.gz_d60ca750-ed94-4ecf-8fd8-707a03992137	29440	ORF10	normal
SHEF-CA49D	SHEF-CA49D_no-human.fastq.gz_b1b3d2b7-219f-4c44-a86a-a374f7410cc4	3361	ORF1ab	truncated
SHEF-CA345	SHEF-CA345_no-human.fastq.gz_ec4d4ac4-e741-4ee4-8e50-7ce444da2fd2	82	ORF1ab	normal
SHEF-CBB6A	SHEF-CBB6A_no-human.fastq.gz_8cf0ba80-952c-4e90-9e89-4afb1ff60cf7	12388	S	normal
SHEF-CB854	SHEF-CB854_no-human.fastq.gz_4982d75c-7439-4ab8-b498-6e733cf209c2	23849	ORF3a	normal
SHEF-C6534	SHEF-C6534_no-human.fastq.gz_feaf1ae4-1db5-4761-b12b-fd86a4a33374	5078	ORF1ab	truncated
SHEF-C8EEC	SHEF-C8EEC_no-human.fastq.gz_65ae9e1b-081e-4941-952d-10371f681dea	20278	S	normal
SHEF-C2C7F	SHEF-C2C7F_no-human.fastq.gz_a467cff6-bf08-4034-a945-75a85670b024	20315	S	normal
SHEF-CEE8C	SHEF-CEE8C_no-human.fastq.gz_fa47a343-0824-4685-86a5-86869be2e67d	21052	S	normal
SHEF-CAD1A	SHEF-CAD1A_no-human.fastq.gz_7c47703c-9ead-47d8-b6c8-b2678e739b65	7469	ORF1ab	truncated
SHEF-CD6C1	SHEF-CD6C1_no-human.fastq.gz_794b2b30-3a7a-486f-8735-bb17b03ef605	18555	S	normal
SHEF-CA363	SHEF-CA363_no-human.fastq.gz_a0733945-43f3-419e-9947-6a713e1d138f	25852	E	normal
SHEF-CD245	SHEF-CD245_no-human.fastq.gz_4613b9b8-0c3e-4a57-a4e0-5c29f655cc31	8114	ORF1ab	truncated
SHEF-CD38E	SHEF-CD38E_no-human.fastq.gz_17e4bf8a-1d81-4a4d-8097-958a96b8e0fa	28899	ORF10	normal
SHEF-CAFBA	SHEF-CAFBA_no-human.fastq.gz_4fa55b12-4461-4f9f-9a04-7ba36dcefa09	19111	S	normal
SHEF-D16E8	SHEF-D16E8_no-human.fastq.gz_6a987950-935e-4705-94b1-178b7e2800b5	23880	ORF3a	normal
SHEF-C277E	SHEF-C277E_no-human.fastq.gz_37ee6e5b-5fae-48c4-baef-a1718c7ef38a	22558	S	truncated
SHEF-C7D77	SHEF-C7D77_no-human.fastq.gz_3c7d8162-d1f9-4cf6-b63b-0cf115dd875a	23364	S	truncated
SHEF-CED9E	SHEF-CED9E_no-human.fastq.gz_730ebe47-2db0-4b25-ad03-25d6ebc7497e	11189	S	normal
SHEF-CB5D5	SHEF-CB5D5_no-human.fastq.gz_e17100d0-da3f-4e27-b25a-6a745fc1dfee	18530	S	normal
SHEF-C22B9	SHEF-C22B9_no-human.fastq.gz_3392ded9-64a0-4ddb-954d-971744e48637	14661	S	normal
SHEF-D1A82	SHEF-D1A82_no-human.fastq.gz_2294a6eb-7d18-44f2-824d-6e0bfdbd74b4	21052	S	normal
SHEF-D0B62	SHEF-D0B62_no-human.fastq.gz_f619cdbe-16cd-4c1e-834f-403b0cb61ec8	29369	ORF10	normal
SHEF-C0145	SHEF-C0145_no-human.fastq.gz_54df26f2-c608-49a8-a977-21256f6d9d0e	4579	ORF1ab	truncated
SHEF-C052B	SHEF-C052B_no-human.fastq.gz_4427d32a-3876-4247-a0cd-12591b417e9d	21052	S	normal
SHEF-CD245	SHEF-CD245_no-human.fastq.gz_eca511fc-6b8b-45fb-89a5-e8635d203dcf	8114	ORF1ab	truncated
SHEF-C9935	SHEF-C9935_no-human.fastq.gz_14ffd3e1-3284-41e6-a905-61b34f04a22c	25852	E	normal
SHEF-C9B02	SHEF-C9B02_no-human.fastq.gz_62e45e25-0901-43f5-aa34-412054020f5d	28883	ORF10	normal
SHEF-C6C20	SHEF-C6C20_no-human.fastq.gz_a090608e-5a7d-4fdc-8ac0-4b8536838925	28883	ORF10	normal
SHEF-C6B7E	SHEF-C6B7E_no-human.fastq.gz_898b8658-e2a9-49b4-8f53-f8772b0c6524	111	ORF1ab	normal
SHEF-CF191	SHEF-CF191_no-human.fastq.gz_46ed4a7e-5b73-4699-a7bb-42edf97ede26	21609	S	truncated
SHEF-C0A95	SHEF-C0A95_no-human.fastq.gz_975900e6-6cb9-41a3-8bc4-b8110608a705	19754	S	normal
SHEF-C3090	SHEF-C3090_no-human.fastq.gz_f9af1052-82fd-47ec-9de5-e1cce4ee9966	11838	S	normal
SHEF-C905E	SHEF-C905E_no-human.fastq.gz_56fa230e-3d9c-45e5-b9aa-643d8f9fe210	25852	E	normal
SHEF-C668C	SHEF-C668C_no-human.fastq.gz_18fe0194-25bd-4c96-85b5-8ca62a6f1cdc	22558	S	truncated
SHEF-C9935	SHEF-C9935_no-human.fastq.gz_b6b9f982-ad89-46bd-b4e9-d78e3303e7a8	13978	S	normal
SHEF-D1ACE	SHEF-D1ACE_no-human.fastq.gz_18a274e2-03c4-49ca-a2c2-be17538504ce	27673	ORF7b	normal
SHEF-CDE05	SHEF-CDE05_no-human.fastq.gz_956fc83d-a78f-43c1-afcb-0071592d4d9c	23364	S	truncated
SHEF-C668C	SHEF-C668C_no-human.fastq.gz_a450d9e2-7a5a-4cbf-bc23-326e3ea8f80f	27675	ORF7b	normal
SHEF-D1026	SHEF-D1026_no-human.fastq.gz_bd362ece-53d7-4de2-bdc4-b36ff876597f	25140	ORF3a	normal
SHEF-CD3E8	SHEF-CD3E8_no-human.fastq.gz_678a07f0-0643-4ba0-8027-53a0a3047747	10641	ORF1ab	truncated
SHEF-CCCEE	SHEF-CCCEE_no-human.fastq.gz_02105134-62e5-4f2e-8f79-70b2d4121dc1	28883	ORF10	normal
SHEF-C19F1	SHEF-C19F1_no-human.fastq.gz_d90feb15-f003-4004-ad6f-43789dd8326e	27677	ORF7b	normal
SHEF-C35BF	SHEF-C35BF_no-human.fastq.gz_c0e0735d-d84f-451a-ae51-31b0cb0c1322	20315	S	normal
SHEF-C769A	SHEF-C769A_no-human.fastq.gz_ad895b75-f7a1-436f-a40e-bde2ff4fa8fa	818	ORF1ab	truncated
SHEF-C5C4F	SHEF-C5C4F_no-human.fastq.gz_63435be1-2be0-4eba-9bff-ddf88e82fa63	5789	ORF1ab	truncated
SHEF-BFD72	SHEF-BFD72_no-human.fastq.gz_c4e04c73-bb49-4a94-830d-ae288cf9d02f	23917	ORF3a	normal
SHEF-C277E	SHEF-C277E_no-human.fastq.gz_9cec8d75-b860-4ed7-a56c-12eeabdcb106	22558	S	truncated
SHEF-C11BD	SHEF-C11BD_no-human.fastq.gz_c41353bf-c9cb-41c5-943b-1b6cab1de44a	4570	ORF1ab	truncated
SHEF-CD245	SHEF-CD245_no-human.fastq.gz_5d5ec0a8-0480-4cb3-b28d-7f83e7413b9c	8114	ORF1ab	truncated
SHEF-C6929	SHEF-C6929_no-human.fastq.gz_eefe713c-b1c3-4da9-8c48-32fc6b8b41ed	23159	S	truncated
SHEF-C0206	SHEF-C0206_no-human.fastq.gz_2102cdd3-4714-4582-87b3-8c402fb8d8a9	14662	S	normal
SHEF-CBEE9	SHEF-CBEE9_no-human.fastq.gz_437081c8-d50e-4c4a-b351-212dee0b2bfc	19751	S	normal
SHEF-C90E5	SHEF-C90E5_no-human.fastq.gz_85320306-ce6f-46d4-8d67-2eb018b26b0a	21503	S	normal
SHEF-D02E5	SHEF-D02E5_no-human.fastq.gz_00b9bec5-ce76-434d-a265-4ad626881812	5796	ORF1ab	truncated
SHEF-C0628	SHEF-C0628_no-human.fastq.gz_2be4fa6f-b36b-40fa-9a2f-ea8e62899c79	14178	S	normal
SHEF-CA0D5	SHEF-CA0D5_no-human.fastq.gz_b8c3b2f2-c603-4880-a21d-4493458519cf	14819	S	normal
SHEF-CA0D5	SHEF-CA0D5_no-human.fastq.gz_684376ab-b43f-4ebc-bef3-88b4dfb93605	10639	ORF1ab	truncated
SHEF-CCD90	SHEF-CCD90_no-human.fastq.gz_e56c60f4-faae-47b1-907e-89c6a2fdeba5	10650	ORF1ab	truncated
SHEF-C2E5B	SHEF-C2E5B_no-human.fastq.gz_7d564423-3f89-431c-ad68-d3617bcd7031	10639	ORF1ab	truncated
SHEF-BFF4F	SHEF-BFF4F_no-human.fastq.gz_34a6ba92-4c2b-4206-8cf4-f2e3bb829999	21535	S	normal
SHEF-C0725	SHEF-C0725_no-human.fastq.gz_afcd8fd3-605f-4e32-b317-16e338913ad7	20315	S	normal
SHEF-C0075	SHEF-C0075_no-human.fastq.gz_58db51e9-79e5-4802-8ac3-8d84290fcde6	11811	S	normal
SHEF-C7BB9	SHEF-C7BB9_no-human.fastq.gz_b62dad0c-5716-4547-bc9a-e36f2b170e32	29478	ORF10	normal
SHEF-D1F29	SHEF-D1F29_no-human.fastq.gz_955265a8-b14a-46c6-926c-2aa91bc5a06a	28883	ORF10	normal
SHEF-CD56A	SHEF-CD56A_no-human.fastq.gz_5f9597d8-5c77-4c92-8667-01b19ab855b8	2794	ORF1ab	truncated
SHEF-C7FF9	SHEF-C7FF9_no-human.fastq.gz_c99468f4-f8ae-4fb0-9918-4d9070694ef6	10643	ORF1ab	truncated
SHEF-C908B	SHEF-C908B_no-human.fastq.gz_912d2652-b851-48f4-a2dc-cccdfc7082da	3362	ORF1ab	truncated
SHEF-C0118	SHEF-C0118_no-human.fastq.gz_dd3ea151-95dc-47ad-8004-f6416f8a837c	25744	ORF3a	truncated
SHEF-C2D6D	SHEF-C2D6D_no-human.fastq.gz_a4e49d52-fa85-49fb-9fb5-18baf7e009cb	28883	ORF10	normal
SHEF-C7C98	SHEF-C7C98_no-human.fastq.gz_973ba4c9-c53b-425d-8887-a0d8c02d7b2a	10639	ORF1ab	truncated
SHEF-CDD44	SHEF-CDD44_no-human.fastq.gz_b5774f0b-c53c-4aec-adc2-96cec1bca457	6777	ORF1ab	truncated
SHEF-CD245	SHEF-CD245_no-human.fastq.gz_16ead479-0749-4b88-9e7d-8887030fea32	8114	ORF1ab	truncated
SHEF-C243B	SHEF-C243B_no-human.fastq.gz_d434cdb9-82c7-486b-bbb2-a78ac14ab004	28883	ORF10	normal
SHEF-D20F8	SHEF-D20F8_no-human.fastq.gz_f0bdbfc5-62c9-4083-8176-7c542f1dace4	8048	ORF1ab	truncated
SHEF-C17E8	SHEF-C17E8_no-human.fastq.gz_ab826082-fb7b-481b-833c-305d0d7885c1	704	ORF1ab	truncated
SHEF-C830B	SHEF-C830B_no-human.fastq.gz_44bb2cff-ef37-45ef-8f0e-5a7b6389d36b	25800	E	normal
SHEF-CDF5D	SHEF-CDF5D_no-human.fastq.gz_8b29eaa0-9772-438f-82a9-ba4c0c553d0b	23364	S	truncated
SHEF-D043A	SHEF-D043A_no-human.fastq.gz_91701299-2100-4489-8363-24c6819db6a9	9753	ORF1ab	truncated
SHEF-C79EC	SHEF-C79EC_no-human.fastq.gz_f7117546-1f8d-4360-9ebe-5e70bd275eeb	25139	ORF3a	normal
SHEF-CAFBA	SHEF-CAFBA_no-human.fastq.gz_caf4fce0-eb63-4a31-952f-1ed02ad0e0e1	19111	S	normal
SHEF-C5650	SHEF-C5650_no-human.fastq.gz_0230447c-07cb-4d86-8f57-acb1f36c19c8	12968	S	normal
SHEF-CE04A	SHEF-CE04A_no-human.fastq.gz_19090bff-8530-4ec2-bbb9-9b141d72121e	10639	ORF1ab	truncated
SHEF-C1E10	SHEF-C1E10_no-human.fastq.gz_16516c70-9d52-41f2-b51e-4ae5bf44af2c	80	ORF1ab	normal
SHEF-CE04A	SHEF-CE04A_no-human.fastq.gz_c74e70a0-8363-447f-af08-291a91e906fa	10639	ORF1ab	truncated
SHEF-C0716	SHEF-C0716_no-human.fastq.gz_e606e015-3702-48bb-a1d1-d6572a2e1505	14661	S	normal
SHEF-C6640	SHEF-C6640_no-human.fastq.gz_fc66c14f-911b-46fd-b36d-f578f497a350	21052	S	normal
SHEF-BFF12	SHEF-BFF12_no-human.fastq.gz_d766bd56-475a-4a83-bb7a-fc26fd8b5d82	10639	ORF1ab	truncated
SHEF-CFCAF	SHEF-CFCAF_no-human.fastq.gz_370566e8-420f-4978-a280-d146db22f7d4	5796	ORF1ab	truncated
SHEF-CAFBA	SHEF-CAFBA_no-human.fastq.gz_fa84076d-1816-4596-aed0-fd55c27f5fbc	19111	S	normal
SHEF-C65F8	SHEF-C65F8_no-human.fastq.gz_eaec99fd-df1d-4e3c-9ab2-754c6d2381fc	19137	S	normal
SHEF-D11D8	SHEF-D11D8_no-human.fastq.gz_5f14e516-b355-447a-8a51-518fa8f5ba5b	21052	S	normal
SHEF-D16E8	SHEF-D16E8_no-human.fastq.gz_31e8f432-7bf9-4ea5-a2bd-d908a532c6c2	23878	ORF3a	normal
SHEF-C100B	SHEF-C100B_no-human.fastq.gz_093895db-61d3-435a-941b-2c9b1791e819	21054	S	normal
SHEF-C3F66	SHEF-C3F66_no-human.fastq.gz_364c0447-906e-477f-83db-98ee0e3498f1	28889	ORF10	normal
SHEF-C830B	SHEF-C830B_no-human.fastq.gz_c21f17b9-a1c5-4856-9393-3e4ed081fae5	25800	E	normal
SHEF-C03B8	SHEF-C03B8_no-human.fastq.gz_9ee88b2e-5e0d-426a-af01-76ab92aaf6bb	103	ORF1ab	normal
SHEF-C1BCE	SHEF-C1BCE_no-human.fastq.gz_3a018ce6-3f5a-4061-bac2-3c4a0ee6b8b3	22558	S	truncated
SHEF-D16E8	SHEF-D16E8_no-human.fastq.gz_a7ee8ec1-1b82-462a-bb7d-a74aad4d7f2d	23878	ORF3a	normal
SHEF-CDAD4	SHEF-CDAD4_no-human.fastq.gz_e1601a30-0eb3-4366-bedf-672508044896	912	ORF1ab	truncated
SHEF-CF7EA	SHEF-CF7EA_no-human.fastq.gz_7a93f6cf-9c65-4f1b-a9f4-48d4ade08253	14662	S	normal
SHEF-C0716	SHEF-C0716_no-human.fastq.gz_02cf6f5f-dc72-4cb3-947b-cd31e86668f5	14661	S	normal
SHEF-BFED9	SHEF-BFED9_no-human.fastq.gz_e6c79234-3bdb-4748-88b9-9b7d7c842c3c	29469	ORF10	normal
SHEF-C05A3	SHEF-C05A3_no-human.fastq.gz_91d12b99-cfaa-40df-a5e2-c36e84822f64	12208	S	normal
SHEF-CEE7D	SHEF-CEE7D_no-human.fastq.gz_bd79f884-c3f7-4971-9c64-9314f4076e9a	10639	ORF1ab	truncated
SHEF-BFEF7	SHEF-BFEF7_no-human.fastq.gz_f2bff8bc-d44e-47c0-af78-13ffb99761a6	19111	S	normal
SHEF-CB5F3	SHEF-CB5F3_no-human.fastq.gz_a48474c4-1187-4f17-bc51-48c329dd3506	867	ORF1ab	truncated
SHEF-C7BB9	SHEF-C7BB9_no-human.fastq.gz_0f7f883b-e4a5-4f46-8f87-abe54618ed8a	10639	ORF1ab	truncated
SHEF-C0664	SHEF-C0664_no-human.fastq.gz_45a635f4-344b-47de-9fa5-59ec93af3c53	8071	ORF1ab	truncated
SHEF-CB61E	SHEF-CB61E_no-human.fastq.gz_58cfbc05-f051-41b0-912f-18516a7a6739	23889	ORF3a	normal
SHEF-C89EB	SHEF-C89EB_no-human.fastq.gz_81de75cd-ec25-49ec-84d4-77f2908ae892	21052	S	normal
SHEF-D20F8	SHEF-D20F8_no-human.fastq.gz_24dc43e2-886d-4ca5-8ebd-c720bbfadd5c	10639	ORF1ab	truncated
SHEF-C4FCF	SHEF-C4FCF_no-human.fastq.gz_ce9a5a6f-2c98-4a50-a62f-875f7789c903	21052	S	normal
SHEF-C493A	SHEF-C493A_no-human.fastq.gz_5d93cc2c-d8c3-47e7-b5b1-2f495d7db464	21052	S	normal
SHEF-CD0C3	SHEF-CD0C3_no-human.fastq.gz_faea3bc6-5214-4337-92bf-ad7b551fb278	3815	ORF1ab	truncated
SHEF-C9DC0	SHEF-C9DC0_no-human.fastq.gz_60b798ee-7fd6-44cc-b2cb-b7143106336e	6919	ORF1ab	truncated
SHEF-C0716	SHEF-C0716_no-human.fastq.gz_142bc549-6ba6-4701-b6e7-56b4bc6537b3	14661	S	normal
SHEF-C5878	SHEF-C5878_no-human.fastq.gz_f565390c-ceb5-47eb-a341-3cab0a2dac60	10645	ORF1ab	truncated
SHEF-C769A	SHEF-C769A_no-human.fastq.gz_4caea79f-9144-43b0-80bb-d425f55bcf09	818	ORF1ab	truncated
SHEF-CA0D5	SHEF-CA0D5_no-human.fastq.gz_cb447e87-7a7b-4ff1-9e02-d46d80a45993	10639	ORF1ab	truncated
SHEF-CF498	SHEF-CF498_no-human.fastq.gz_8c1ba872-610c-43f6-bdd9-5c38527736fd	21052	S	normal
SHEF-C83A1	SHEF-C83A1_no-human.fastq.gz_17c866d7-14a8-4afb-b1e1-432627081827	28883	ORF10	normal
SHEF-C3B08	SHEF-C3B08_no-human.fastq.gz_4ab67a70-4d77-4f59-85b1-e9fc4ffd2a58	28887	ORF10	normal
SHEF-C7E92	SHEF-C7E92_no-human.fastq.gz_70d8636c-a215-4045-80d6-8208aba596d7	21052	S	normal
SHEF-C0233	SHEF-C0233_no-human.fastq.gz_67e7ae69-58e9-4daa-a665-395dddfb5ac0	101	ORF1ab	normal
SHEF-C37B9	SHEF-C37B9_no-human.fastq.gz_41a34979-dc30-4d79-958f-34843287be19	3362	ORF1ab	truncated
SHEF-C7E92	SHEF-C7E92_no-human.fastq.gz_b6642415-9030-46a2-9498-f862f4e2a251	21057	S	normal
SHEF-D2C8B	SHEF-D2C8B_no-human.fastq.gz_a054e765-e440-46ea-ad80-762e3948420f	21054	S	normal
SHEF-CD3CA	SHEF-CD3CA_no-human.fastq.gz_bee52881-e45e-4e44-8f35-5fe6f2af0dc5	111	ORF1ab	normal
SHEF-CADED	SHEF-CADED_no-human.fastq.gz_2e615a0a-0488-4b15-af38-da9877dc4705	21052	S	normal
SHEF-D1545	SHEF-D1545_no-human.fastq.gz_f47ab270-71fe-4836-8c48-5ba1c22a3262	15862	S	normal
SHEF-CB854	SHEF-CB854_no-human.fastq.gz_cc8a7126-3a7a-412f-9390-ca6be85a4eb0	5788	ORF1ab	truncated
SHEF-CAC0E	SHEF-CAC0E_no-human.fastq.gz_91c9037a-e7d5-44de-8056-c04a047ce87c	21052	S	normal
SHEF-C0770	SHEF-C0770_no-human.fastq.gz_1c740a1b-a21e-4f69-ad44-f23f0e1d1b46	10639	ORF1ab	truncated
SHEF-D1606	SHEF-D1606_no-human.fastq.gz_e79cd4c8-6b87-4f95-9230-2da8f75a8e0b	198	ORF1ab	normal
SHEF-C769A	SHEF-C769A_no-human.fastq.gz_d0ebacdf-71cc-4155-8df0-4a305e832ae1	818	ORF1ab	truncated
SHEF-C0145	SHEF-C0145_no-human.fastq.gz_fa5967ff-aae2-4d3a-a70b-169daf8ecc0c	10639	ORF1ab	truncated
SHEF-C906D	SHEF-C906D_no-human.fastq.gz_277f199a-7542-437c-84e4-af6fb3de0f3b	12965	S	normal
SHEF-BFFC7	SHEF-BFFC7_no-human.fastq.gz_9c650646-cd37-43f0-8b5a-4040020fec33	3371	ORF1ab	truncated
SHEF-D0625	SHEF-D0625_no-human.fastq.gz_ca1af091-35ed-4d7c-809e-cdc5be049f65	27673	ORF7b	normal
SHEF-CBB6A	SHEF-CBB6A_no-human.fastq.gz_6f51e173-c1cb-4920-85e2-fe944f607912	113	ORF1ab	normal
SHEF-C4FCF	SHEF-C4FCF_no-human.fastq.gz_738b9a9c-ca99-4ad7-add0-e256702a7464	5081	ORF1ab	truncated
SHEF-C0770	SHEF-C0770_no-human.fastq.gz_1232dbe3-f929-44ee-9489-5585d7f49a4b	5788	ORF1ab	truncated
SHEF-CD245	SHEF-CD245_no-human.fastq.gz_36de5f2e-121e-48f6-92fb-d1da304b2035	8114	ORF1ab	truncated
SHEF-CF44D	SHEF-CF44D_no-human.fastq.gz_eb2ce822-137f-4d5a-8f70-7b7ac6c7886a	23364	S	truncated
SHEF-C774C	SHEF-C774C_no-human.fastq.gz_0fdb4442-ee32-4b79-a45b-fd04474a7292	27676	ORF7b	normal
SHEF-C5070	SHEF-C5070_no-human.fastq.gz_a1ed9eba-5da6-4948-939d-4e4b40b90ec7	25163	ORF3a	normal
SHEF-CA7EF	SHEF-CA7EF_no-human.fastq.gz_a0e51592-d968-4b75-8298-660f415648e9	20315	S	normal
SHEF-C7E92	SHEF-C7E92_no-human.fastq.gz_7b2aab79-ffff-413b-ba22-04ad0d2fdbe8	21052	S	normal
SHEF-CF7DB	SHEF-CF7DB_no-human.fastq.gz_40c97b09-7ce8-4ae2-9878-0104e0e5c607	158	ORF1ab	normal
SHEF-CDAD4	SHEF-CDAD4_no-human.fastq.gz_d7b175ed-18d3-43e7-83fc-5f4e0680eac5	19111	S	normal
SHEF-C7AE9	SHEF-C7AE9_no-human.fastq.gz_86976daf-6745-4d68-84c1-ec5f94b5e1e7	2793	ORF1ab	truncated
SHEF-CA284	SHEF-CA284_no-human.fastq.gz_ebdd8921-a11e-4aed-abc7-ec7a98cbe20c	10639	ORF1ab	truncated
SHEF-C05FE	SHEF-C05FE_no-human.fastq.gz_cca0e965-d0da-4815-9466-5e54dadcb42e	27487	ORF7b	normal
SHEF-C830B	SHEF-C830B_no-human.fastq.gz_d424b6ab-a7e6-4cd7-b2c1-0c44f5f15a36	25800	E	normal
SHEF-C95AA	SHEF-C95AA_no-human.fastq.gz_cde56ffc-ed3c-4cf0-bbb8-0881094f90a1	21052	S	normal
SHEF-C769A	SHEF-C769A_no-human.fastq.gz_e5a62123-3e44-4fee-bd45-fb7a14fc27bd	818	ORF1ab	truncated
SHEF-CF7EA	SHEF-CF7EA_no-human.fastq.gz_a39ba39e-08ce-44ef-adc9-eaeb3ff09bf4	21052	S	normal
SHEF-C0E7B	SHEF-C0E7B_no-human.fastq.gz_6fa1f33f-7731-4eda-9d70-177ccdfadc88	7568	ORF1ab	truncated
SHEF-C8EEC	SHEF-C8EEC_no-human.fastq.gz_ebafd1f3-94ab-4553-ac45-61a1078c5a41	5781	ORF1ab	truncated
SHEF-CDBE0	SHEF-CDBE0_no-human.fastq.gz_b6123e65-0191-437f-8d3c-eaaf6ca411aa	11665	S	normal
SHEF-C774C	SHEF-C774C_no-human.fastq.gz_144d9c9a-ebec-4265-ab45-e94ceae3c143	21052	S	normal
SHEF-D3358	SHEF-D3358_no-human.fastq.gz_8d7a0da5-d53f-47e0-a397-a84d0f414f64	28883	ORF10	normal
SHEF-CA363	SHEF-CA363_no-human.fastq.gz_9fa368f4-db8f-4685-9c89-5ce61d15319e	25852	E	normal
SHEF-C5A36	SHEF-C5A36_no-human.fastq.gz_c4e327d8-913d-4849-b855-518fd3cf5874	27675	ORF7b	normal
SHEF-CBBA6	SHEF-CBBA6_no-human.fastq.gz_1ba3e79f-3edd-412e-a2b7-710a48a72103	21052	S	normal
SHEF-D0625	SHEF-D0625_no-human.fastq.gz_d5684a66-c435-4c0b-99c1-1fc74200a66f	5810	ORF1ab	truncated
SHEF-D1A82	SHEF-D1A82_no-human.fastq.gz_08857ead-63ab-4fa6-b025-cf185862eb12	21052	S	normal
SHEF-CF6A1	SHEF-CF6A1_no-human.fastq.gz_19294e99-18cf-4e6c-9c6b-56e9156f21a1	6937	ORF1ab	truncated
SHEF-C4FCF	SHEF-C4FCF_no-human.fastq.gz_9f490e37-407c-4cf0-b4fe-9c8ccef15c32	7518	ORF1ab	truncated
SHEF-CCC39	SHEF-CCC39_no-human.fastq.gz_3bfa2321-08c5-4aef-ba8b-b17acf017c52	27685	ORF7b	normal
SHEF-CF085	SHEF-CF085_no-human.fastq.gz_41234cec-10b1-41d4-aa1f-0f515d378bb5	10645	ORF1ab	truncated
SHEF-CA0D5	SHEF-CA0D5_no-human.fastq.gz_0d423ae4-aba7-4b7a-b705-595bdcf43a7f	14819	S	normal
SHEF-C0118	SHEF-C0118_no-human.fastq.gz_d4c86312-c791-4563-9e4d-cf4206ee3a4e	25744	ORF3a	truncated
SHEF-CA0D5	SHEF-CA0D5_no-human.fastq.gz_9c0c1742-28ce-45ae-a3cf-0de0ba833ad8	10643	ORF1ab	truncated
SHEF-C368F	SHEF-C368F_no-human.fastq.gz_53ae4e10-e0f1-4380-93bb-c84e3ecc9615	90	ORF1ab	normal
SHEF-C277E	SHEF-C277E_no-human.fastq.gz_8590b9b2-6b71-4548-9db1-003f13736a2e	22558	S	truncated
SHEF-D0625	SHEF-D0625_no-human.fastq.gz_17a9ae42-e3f9-43a5-8d59-2ca2422f69e2	5810	ORF1ab	truncated
SHEF-C722D	SHEF-C722D_no-human.fastq.gz_f5142e71-fa8f-4c81-8096-e701fe5b4460	13575	S	normal
SHEF-C691A	SHEF-C691A_no-human.fastq.gz_261e6547-6392-425a-a826-5e17a7b7dbac	25163	ORF3a	normal
SHEF-CE04A	SHEF-CE04A_no-human.fastq.gz_fbe41682-98b5-4cb9-ac6d-e0d7b4bfcbd7	10639	ORF1ab	truncated
SHEF-C17E8	SHEF-C17E8_no-human.fastq.gz_d64c6142-2205-42cc-899f-67f5897bbaf6	28883	ORF10	normal
SHEF-CDAD4	SHEF-CDAD4_no-human.fastq.gz_ff21be6b-1e75-4122-823e-0a9c8376c553	10639	ORF1ab	truncated
SHEF-D18B5	SHEF-D18B5_no-human.fastq.gz_ae72cbc1-dd87-43f8-92dd-c90af4a5799c	28883	ORF10	normal
SHEF-C6B23	SHEF-C6B23_no-human.fastq.gz_39b55c75-0542-4352-939b-4d63ed376f2b	7502	ORF1ab	truncated
SHEF-C15FD	SHEF-C15FD_no-human.fastq.gz_4dfe6e67-a797-45ec-8405-de0a6f4a2984	6247	ORF1ab	truncated
SHEF-C6D1E	SHEF-C6D1E_no-human.fastq.gz_59076c9d-ebff-469a-83a0-28f1031f9bf2	25805	E	normal
SHEF-C1E01	SHEF-C1E01_no-human.fastq.gz_d9ec86c4-fd7f-43eb-ade7-1a19eeedba03	8115	ORF1ab	truncated
SHEF-C277E	SHEF-C277E_no-human.fastq.gz_ea646393-3be7-4776-b9b8-343ea847263e	22558	S	truncated
SHEF-CAC2C	SHEF-CAC2C_no-human.fastq.gz_1c18c0fe-944c-45ed-9aa0-58f5cbfcc0c6	9350	ORF1ab	truncated
SHEF-C6DE1	SHEF-C6DE1_no-human.fastq.gz_d6cf1d50-466e-4fb7-ad7a-4d57e8edf4cb	912	ORF1ab	truncated
SHEF-C235C	SHEF-C235C_no-human.fastq.gz_5696ee0d-28f8-4022-944d-435984ddf361	25852	E	normal
SHEF-C0BA1	SHEF-C0BA1_no-human.fastq.gz_639ba69e-0a13-4e62-a68e-62c3c8299772	27717	ORF7b	normal
SHEF-C15B1	SHEF-C15B1_no-human.fastq.gz_ab564e56-6252-4bfa-967e-1d9113695a42	27643	ORF7b	normal
SHEF-C5070	SHEF-C5070_no-human.fastq.gz_29a9b01c-96f3-42aa-bdd0-a85d2dc1323b	5788	ORF1ab	truncated
SHEF-CF7DB	SHEF-CF7DB_no-human.fastq.gz_5544473b-1bed-4595-9050-e049716b198f	24897	ORF3a	normal
SHEF-C769A	SHEF-C769A_no-human.fastq.gz_c684027d-d874-41c8-ba8e-6788b8f05f6a	818	ORF1ab	truncated
SHEF-C49C1	SHEF-C49C1_no-human.fastq.gz_e850f01a-321f-46af-9543-fc2398c90e48	8118	ORF1ab	truncated
SHEF-CC54D	SHEF-CC54D_no-human.fastq.gz_26d6203c-1378-415c-8ad2-180985629f75	25880	E	normal
SHEF-C04A6	SHEF-C04A6_no-human.fastq.gz_15f71e00-b523-43c6-84e8-f61e72791c85	9712	ORF1ab	truncated
SHEF-D15BE	SHEF-D15BE_no-human.fastq.gz_1737397e-9b7f-4327-9d73-7c60a0c663da	19111	S	normal
SHEF-CE0C2	SHEF-CE0C2_no-human.fastq.gz_417c7ceb-1d7f-4ea0-a63d-02348595129d	12965	S	normal
SHEF-C9DFD	SHEF-C9DFD_no-human.fastq.gz_1c725686-2656-468d-ac02-6d2060ed711d	10023	ORF1ab	truncated
SHEF-D0528	SHEF-D0528_no-human.fastq.gz_3b3c4354-73fe-4199-bae3-31e0c59842da	11193	S	normal
SHEF-CE903	SHEF-CE903_no-human.fastq.gz_b2cca4c6-817b-42ba-9ca0-8e07d99248e3	5772	ORF1ab	truncated
SHEF-C2B45	SHEF-C2B45_no-human.fastq.gz_f518bdde-aeed-46b4-a732-459b76bcf89c	11674	S	normal
SHEF-CF595	SHEF-CF595_no-human.fastq.gz_c3721f25-89f8-4b3b-8e23-4c0cc563e592	25807	E	normal
SHEF-C277E	SHEF-C277E_no-human.fastq.gz_fbf99038-6e04-4804-9131-fdcfa47c4968	22560	S	truncated
SHEF-C62E2	SHEF-C62E2_no-human.fastq.gz_1753d598-ee2d-427e-b885-a9bb874bea1b	27673	ORF7b	normal
SHEF-C20BF	SHEF-C20BF_no-human.fastq.gz_e6fbbe0c-022e-47a3-b433-160ab5964048	23869	ORF3a	normal
SHEF-C08AA	SHEF-C08AA_no-human.fastq.gz_3b8d162d-dd8a-412f-8c5d-271bc0efc054	103	ORF1ab	normal
SHEF-C6ABD	SHEF-C6ABD_no-human.fastq.gz_2d728cbc-8afd-490d-a564-30eb817c892c	27673	ORF7b	normal
SHEF-C691A	SHEF-C691A_no-human.fastq.gz_1e84ba70-06a3-4347-9198-60673d061977	86	ORF1ab	normal
SHEF-CDF5D	SHEF-CDF5D_no-human.fastq.gz_ab4569c4-d63f-4b0c-9d48-d7da30a66b45	23364	S	truncated
SHEF-C37B9	SHEF-C37B9_no-human.fastq.gz_0a97d823-43ff-478a-84b0-2757147a0e96	3363	ORF1ab	truncated
SHEF-C7B5F	SHEF-C7B5F_no-human.fastq.gz_f29be5d4-c969-4e4e-b578-d66eac277a14	26240	ORF3a	truncated
SHEF-C07AD	SHEF-C07AD_no-human.fastq.gz_1b83e1bf-a9bb-46ed-9230-9a500289a10a	28134	N	normal
SHEF-D0625	SHEF-D0625_no-human.fastq.gz_9c6fd305-a96b-4de7-842c-972f35f9b8b7	5810	ORF1ab	truncated
SHEF-C6DA5	SHEF-C6DA5_no-human.fastq.gz_14aecf2c-558b-48f5-b91c-b8bf1c1dd169	26925	ORF6	normal
SHEF-CD6C1	SHEF-CD6C1_no-human.fastq.gz_1db25062-daff-402c-ab2d-7c34c3650e1b	18553	S	normal
SHEF-D15DC	SHEF-D15DC_no-human.fastq.gz_75c0bda2-61fa-452e-8b7e-be59453f59ee	14661	S	normal
SHEF-C324F	SHEF-C324F_no-human.fastq.gz_24d2852f-cb9d-4e5f-aed6-66f4b7f5ca44	86	ORF1ab	normal
SHEF-D16E8	SHEF-D16E8_no-human.fastq.gz_0c9a2487-bee0-4870-b733-89d12bcdbc0d	23878	ORF3a	normal
SHEF-CC185	SHEF-CC185_no-human.fastq.gz_b9617442-5022-4be3-aa5e-38f4ab72ad76	22558	S	truncated
SHEF-C2B45	SHEF-C2B45_no-human.fastq.gz_1a47320f-057e-4ac6-a510-308ddafe1f29	3361	ORF1ab	truncated
SHEF-C2DB8	SHEF-C2DB8_no-human.fastq.gz_26959b68-94e4-4173-9025-44978d4f3a11	3363	ORF1ab	truncated
SHEF-CDA2F	SHEF-CDA2F_no-human.fastq.gz_fdc5f1d9-6ee0-4a62-bfe7-1c85abd4254f	5595	ORF1ab	truncated
SHEF-C09D4	SHEF-C09D4_no-human.fastq.gz_8b0daced-5772-4b4c-b690-5966bbeca561	126	ORF1ab	normal
SHEF-C0716	SHEF-C0716_no-human.fastq.gz_1d091bab-fad9-4b91-ba23-f75d3ac4f918	14661	S	normal
SHEF-C4E95	SHEF-C4E95_no-human.fastq.gz_5c22c7a7-9469-44bc-80dd-47de906c9f78	19136	S	normal
SHEF-C4CF5	SHEF-C4CF5_no-human.fastq.gz_3aa0cdd4-1796-4447-95d6-ed9790edfbc3	28883	ORF10	normal
SHEF-C81F2	SHEF-C81F2_no-human.fastq.gz_8118f901-c35b-46fc-af05-43ad06072558	2688	ORF1ab	truncated
SHEF-CF252	SHEF-CF252_no-human.fastq.gz_93c0980b-d996-48fc-9d84-33c3f8e678ba	3362	ORF1ab	truncated
SHEF-CE4E4	SHEF-CE4E4_no-human.fastq.gz_eb3cb21b-63b6-4717-be15-17ca81cea629	3364	ORF1ab	truncated
SHEF-CC4AA	SHEF-CC4AA_no-human.fastq.gz_0b574e8f-88b8-4ed1-b1fd-db89b1028cee	20984	S	normal
SHEF-C6367	SHEF-C6367_no-human.fastq.gz_27473455-25bd-47f3-8584-f51e7504e12a	2794	ORF1ab	truncated
SHEF-CAFBA	SHEF-CAFBA_no-human.fastq.gz_1e88961d-499a-4f88-ab47-8a52d59b8c4b	19111	S	normal
SHEF-C277E	SHEF-C277E_no-human.fastq.gz_a826a997-31b1-45c6-90a9-a21f8d4af487	22558	S	truncated
SHEF-C830B	SHEF-C830B_no-human.fastq.gz_51ab34bb-ac08-4ccf-813e-cdc0e4f550ac	5788	ORF1ab	truncated
SHEF-CDCCF	SHEF-CDCCF_no-human.fastq.gz_d3bf61f4-f29c-415f-a420-9a4cdf987402	3365	ORF1ab	truncated
SHEF-C0831	SHEF-C0831_no-human.fastq.gz_412e014f-a47a-4d07-a7db-b77c63351215	28883	ORF10	normal
SHEF-C6464	SHEF-C6464_no-human.fastq.gz_c077b007-d95b-45b5-9ad3-fd2e2b7def05	10639	ORF1ab	truncated
SHEF-C9319	SHEF-C9319_no-human.fastq.gz_2ad7916d-fd2e-4d14-9dc9-18009467f87d	10023	ORF1ab	truncated
SHEF-C6ABD	SHEF-C6ABD_no-human.fastq.gz_5152e917-8e5f-4a3f-a299-fa7e4c4cae68	27673	ORF7b	normal
SHEF-CA1F0	SHEF-CA1F0_no-human.fastq.gz_59824b85-afbe-49e4-963d-e5f85b78648b	6848	ORF1ab	truncated
SHEF-C5FEC	SHEF-C5FEC_no-human.fastq.gz_d90bf573-f84f-4f91-8548-65bcc635cbb4	25800	E	normal
SHEF-C84DB	SHEF-C84DB_no-human.fastq.gz_c258312a-7ef9-41d7-9549-4d5d0a10de33	19111	S	normal
SHEF-C0840	SHEF-C0840_no-human.fastq.gz_b417a6b2-83f8-41f6-8193-13c9ef850fc3	19111	S	normal
SHEF-CFFF1	SHEF-CFFF1_no-human.fastq.gz_e8d2ccfb-0323-430b-9483-42d2bb613f43	141	ORF1ab	normal
SHEF-C6D4B	SHEF-C6D4B_no-human.fastq.gz_f4de61b8-2d6d-4158-8880-59091afe1c68	15324	S	normal
SHEF-CF8AB	SHEF-CF8AB_no-human.fastq.gz_24218ac2-e2a1-4f0e-9544-d73adf44b697	21052	S	normal
SHEF-D2957	SHEF-D2957_no-human.fastq.gz_33db0939-813e-4107-a0aa-eb45e62db256	4017	ORF1ab	truncated
SHEF-CBB88	SHEF-CBB88_no-human.fastq.gz_f6eef3cd-71c5-4162-94c9-8c515322a86f	5788	ORF1ab	truncated
SHEF-D0704	SHEF-D0704_no-human.fastq.gz_8539f6d0-c095-4a98-925f-61be9ff76a8b	19111	S	normal
SHEF-CE806	SHEF-CE806_no-human.fastq.gz_03b7b5d2-3e6d-4f4d-a7be-16b284e706a1	10023	ORF1ab	truncated
SHEF-CB669	SHEF-CB669_no-human.fastq.gz_26bcfe64-1309-46e3-a8f6-f8eb73fab8ba	2793	ORF1ab	truncated
SHEF-C2565	SHEF-C2565_no-human.fastq.gz_40c5a164-d981-4db8-b54e-132caed4b891	10639	ORF1ab	truncated
SHEF-C17E8	SHEF-C17E8_no-human.fastq.gz_7410cf86-d2d8-4b69-aac6-3ca4c4c03704	704	ORF1ab	truncated
SHEF-C3212	SHEF-C3212_no-human.fastq.gz_139f9708-3654-4e17-95f5-48e386b35edb	28883	ORF10	normal
SHEF-C046A	SHEF-C046A_no-human.fastq.gz_d704af19-464c-4064-8b69-e6b215585fca	28883	ORF10	normal
SHEF-CAC0E	SHEF-CAC0E_no-human.fastq.gz_2b9eed70-2bd7-4d81-ade5-e23d6dbd5ac0	21052	S	normal
SHEF-CA0D5	SHEF-CA0D5_no-human.fastq.gz_7062ef3a-d546-454d-a884-5bdbf66cd371	10639	ORF1ab	truncated
SHEF-CADED	SHEF-CADED_no-human.fastq.gz_b12495b9-3dfe-487e-882d-100cfe6f2504	21052	S	normal
SHEF-BFFD6	SHEF-BFFD6_no-human.fastq.gz_1be0a417-f38d-47c3-b85d-93f7aebaf493	10639	ORF1ab	truncated
SHEF-D1E68	SHEF-D1E68_no-human.fastq.gz_5b5d60da-9693-431c-8e24-0f8c66aaf61e	10639	ORF1ab	truncated
SHEF-CE04A	SHEF-CE04A_no-human.fastq.gz_59d01852-dac6-413f-ac5c-c192ce010d1f	10639	ORF1ab	truncated
SHEF-C2565	SHEF-C2565_no-human.fastq.gz_c5d999ee-6e1c-467e-96c8-121e1360c9b7	18945	S	normal
SHEF-C6886	SHEF-C6886_no-human.fastq.gz_f52f4788-2c69-4d7d-a3b0-1e86fcb79f28	10023	ORF1ab	truncated
SHEF-D1E86	SHEF-D1E86_no-human.fastq.gz_a56dc08f-ad59-4944-b95e-1b466d5179ce	3956	ORF1ab	truncated
SHEF-C0585	SHEF-C0585_no-human.fastq.gz_0964d452-340e-41c8-9044-ec082da11c1d	10641	ORF1ab	truncated
SHEF-C806E	SHEF-C806E_no-human.fastq.gz_19c4d74b-be9c-48ec-a622-92250cd16315	28883	ORF10	normal
SHEF-C06A0	SHEF-C06A0_no-human.fastq.gz_88b9f701-9a96-460f-85b7-c6f5078c42ff	21052	S	normal
SHEF-C02D9	SHEF-C02D9_no-human.fastq.gz_dffaf974-0700-4408-8fa1-760508dd50c7	25163	ORF3a	normal
SHEF-CDDBD	SHEF-CDDBD_no-human.fastq.gz_3d670336-12b8-48c3-a3f8-fd8fdd5c49da	203	ORF1ab	normal
SHEF-CEDE9	SHEF-CEDE9_no-human.fastq.gz_25f36f45-d416-4a76-9121-226b4f5511bd	22169	S	truncated
SHEF-C0A86	SHEF-C0A86_no-human.fastq.gz_e3f29bcb-5d5c-4b4c-9a9d-d0bc27db638b	2797	ORF1ab	truncated
SHEF-CE0C2	SHEF-CE0C2_no-human.fastq.gz_981efc37-b119-4446-8ebd-1cbefb9d522f	12965	S	normal
SHEF-CB247	SHEF-CB247_no-human.fastq.gz_d10da18e-ec0f-45d3-9fa4-dc1cc64d3ecd	78	ORF1ab	normal
SHEF-C87A5	SHEF-C87A5_no-human.fastq.gz_a4b725c2-bce9-4c53-931c-005de2978356	26274	M	truncated
SHEF-D10CC	SHEF-D10CC_no-human.fastq.gz_46781b8e-dc17-451d-9166-789d7207610b	21057	S	normal
SHEF-C522F	SHEF-C522F_no-human.fastq.gz_a01c559e-eb91-4839-af83-1c04d8f5157d	25880	E	normal
SHEF-C1715	SHEF-C1715_no-human.fastq.gz_c439b383-b5f0-4aac-a976-38f9ff84752d	174	ORF1ab	normal
SHEF-C5650	SHEF-C5650_no-human.fastq.gz_b2fd3c1a-0798-4fc8-a9a9-8c3710a5bea5	28181	N	normal
SHEF-CF44D	SHEF-CF44D_no-human.fastq.gz_a4fdb7e2-00f3-412b-b0f4-eba1ae213d4d	21532	S	normal
SHEF-C9100	SHEF-C9100_no-human.fastq.gz_fe6c94da-d58f-4171-ad88-b23e20588736	251	ORF1ab	normal
SHEF-C95AA	SHEF-C95AA_no-human.fastq.gz_9bd8cde0-dc10-4801-9a60-082f53605ddb	2793	ORF1ab	truncated
SHEF-C6859	SHEF-C6859_no-human.fastq.gz_0624f360-3b28-47a3-a53b-267fcf2bfd4e	109	ORF1ab	normal
SHEF-C060A	SHEF-C060A_no-human.fastq.gz_d019f4f1-3a58-48c9-8811-a8079b3cb9ab	5798	ORF1ab	truncated
SHEF-C769A	SHEF-C769A_no-human.fastq.gz_f16e88d2-d326-4bbf-89cf-66a086378a23	818	ORF1ab	truncated
SHEF-C85AB	SHEF-C85AB_no-human.fastq.gz_35af7357-4ceb-41a0-a9dc-2113faa4267f	10639	ORF1ab	truncated
SHEF-CF44D	SHEF-CF44D_no-human.fastq.gz_f978183d-377f-4638-acfc-a8475691d35b	10639	ORF1ab	truncated
SHEF-CA169	SHEF-CA169_no-human.fastq.gz_f721f1f8-60ec-49f8-a86d-90e56f0bc532	24017	ORF3a	normal
SHEF-C41BA	SHEF-C41BA_no-human.fastq.gz_5804e416-0c19-45de-852e-4c7a2a62581a	28883	ORF10	normal
SHEF-C4C7D	SHEF-C4C7D_no-human.fastq.gz_3cae16bc-374a-4c91-af28-6cce03de6cc0	98	ORF1ab	normal
SHEF-C0716	SHEF-C0716_no-human.fastq.gz_54775e5e-0717-46bd-a7f3-b8474a53e3fc	14661	S	normal
SHEF-C84DB	SHEF-C84DB_no-human.fastq.gz_982fd61c-ba27-40be-96d8-2dee4227f536	22501	S	truncated
SHEF-C0770	SHEF-C0770_no-human.fastq.gz_ec34af5e-0235-4289-933d-64a0ea94efd8	14807	S	normal
SHEF-CA0D5	SHEF-CA0D5_no-human.fastq.gz_18120ed6-0df7-4572-a8dc-af9ac99453e1	14819	S	normal
SHEF-C7B6E	SHEF-C7B6E_no-human.fastq.gz_a9aae30d-25ec-45e3-b79e-341eb4fb71ba	21052	S	normal
SHEF-C59C0	SHEF-C59C0_no-human.fastq.gz_96b3dcc1-112d-42a9-90d2-216f005bb464	12384	S	normal
SHEF-CA49D	SHEF-CA49D_no-human.fastq.gz_4f60bc0e-55a5-4593-93b1-66ba81b655f5	5788	ORF1ab	truncated
SHEF-CB854	SHEF-CB854_no-human.fastq.gz_6b769ede-a873-4b93-8097-08a793cb205f	5788	ORF1ab	truncated
SHEF-C8444	SHEF-C8444_no-human.fastq.gz_003344ee-bc6d-4f06-9ecf-f43ec53983dc	2691	ORF1ab	truncated
SHEF-CB809	SHEF-CB809_no-human.fastq.gz_5dc95726-06fb-4c1c-bf02-779378008960	26874	ORF6	normal
SHEF-BFFD6	SHEF-BFFD6_no-human.fastq.gz_f41ac20e-9d69-44b5-b571-a0861704532e	100	ORF1ab	normal
SHEF-D130F	SHEF-D130F_no-human.fastq.gz_ccb32ad9-e8e6-4bcd-a87a-d88dbd60ee20	19111	S	normal
SHEF-C6DA5	SHEF-C6DA5_no-human.fastq.gz_dbd6d6a0-8cea-4a6e-b635-63a262b8c572	23927	ORF3a	normal
SHEF-C4554	SHEF-C4554_no-human.fastq.gz_1d543eb8-6536-4234-ac25-35909c49e09f	10023	ORF1ab	truncated
SHEF-C6640	SHEF-C6640_no-human.fastq.gz_0a3fa303-b32d-4f49-9fca-07514b266377	20318	S	normal
SHEF-CA1B4	SHEF-CA1B4_no-human.fastq.gz_4aec7c13-9d2c-41b7-b246-ae25c7e0de2d	23910	ORF3a	normal
SHEF-CD52E	SHEF-CD52E_no-human.fastq.gz_55097679-d546-4c8e-a54d-cba464808266	21052	S	normal
SHEF-C12E7	SHEF-C12E7_no-human.fastq.gz_9ca30a5f-f0e7-4665-ac14-6a086fd733bf	28883	ORF10	normal
SHEF-C8EEC	SHEF-C8EEC_no-human.fastq.gz_27e34ce4-6c66-4ddc-89a3-31a742e91328	25799	E	normal
SHEF-CA04E	SHEF-CA04E_no-human.fastq.gz_b3a718c3-ea3b-4035-b6a1-8ca639b90e0e	21052	S	normal
SHEF-C0725	SHEF-C0725_no-human.fastq.gz_563fffd2-cbea-4aee-8b7a-2c2c3fc08754	28883	ORF10	normal
SHEF-C769A	SHEF-C769A_no-human.fastq.gz_62072c38-0a2e-4b2b-bd34-ceaf6e015cea	818	ORF1ab	truncated
SHEF-C0066	SHEF-C0066_no-human.fastq.gz_e73c2e3f-8095-47aa-85a1-4a2a8e1b16d1	153	ORF1ab	normal
SHEF-C17E8	SHEF-C17E8_no-human.fastq.gz_1b81d49c-e419-46d6-b376-a8237d0c9e17	704	ORF1ab	truncated
SHEF-C1E10	SHEF-C1E10_no-human.fastq.gz_8b9ab2b6-72b2-433d-9914-fde77e94176d	25696	ORF3a	truncated
SHEF-C830B	SHEF-C830B_no-human.fastq.gz_0bb0908c-10d9-4288-b74b-d04c62d61ed5	25800	E	normal
SHEF-C3494	SHEF-C3494_no-human.fastq.gz_0aac6210-aa1d-42a4-b788-2b6486eb59fe	10642	ORF1ab	truncated
SHEF-C17E8	SHEF-C17E8_no-human.fastq.gz_0b9955d5-89d1-4d48-9dc9-53c307305ec0	704	ORF1ab	truncated
SHEF-C05FE	SHEF-C05FE_no-human.fastq.gz_2d41859e-5a6d-40b7-8a92-9884faef8762	4579	ORF1ab	truncated
SHEF-CDF8A	SHEF-CDF8A_no-human.fastq.gz_2e1a2dcb-8a90-4bc5-aa7f-dec163ddf833	19132	S	normal
SHEF-CD53D	SHEF-CD53D_no-human.fastq.gz_4d867b99-e124-45d0-9cd6-ad4d503ed573	26430	E	normal
SHEF-D1A82	SHEF-D1A82_no-human.fastq.gz_03c35c6d-bc92-4527-a547-a66258754c8b	21052	S	normal
SHEF-C88DF	SHEF-C88DF_no-human.fastq.gz_a1bf5d9b-210a-4d7f-9cc4-28dc0c417292	3220	ORF1ab	truncated
SHEF-C051C	SHEF-C051C_no-human.fastq.gz_4ab3e7fe-6a97-4594-9ef4-1f588584d761	12226	S	normal
SHEF-C9AAB	SHEF-C9AAB_no-human.fastq.gz_3f40650d-0940-487b-b24f-5f5c5938e813	28883	ORF10	normal
SHEF-CF595	SHEF-CF595_no-human.fastq.gz_b9e9c308-07c0-4c21-b9cd-452486be57c9	25139	ORF3a	normal
SHEF-CA0D5	SHEF-CA0D5_no-human.fastq.gz_e8c16432-bd57-4315-9e7a-4b2e99348ea8	10639	ORF1ab	truncated
SHEF-CEA6A	SHEF-CEA6A_no-human.fastq.gz_0e9ccaf5-ba24-4d53-a574-5d115346fa1a	21534	S	normal
SHEF-D19C1	SHEF-D19C1_no-human.fastq.gz_9cf93bd4-62a0-404a-91e4-58ae916739dc	21052	S	normal
SHEF-C06A0	SHEF-C06A0_no-human.fastq.gz_7ba297ed-f699-425d-b834-15254ddd2ddf	21052	S	normal
SHEF-C8374	SHEF-C8374_no-human.fastq.gz_85997e44-8d0e-4050-a1b6-0fa83a851a00	5810	ORF1ab	truncated
SHEF-D0B62	SHEF-D0B62_no-human.fastq.gz_6bb429e8-450d-4c09-9b20-bf8ce72372f5	28883	ORF10	normal
SHEF-CA266	SHEF-CA266_no-human.fastq.gz_2564055d-3311-4fbf-877a-0715893ba72e	25165	ORF3a	normal
SHEF-C32C7	SHEF-C32C7_no-human.fastq.gz_99d7c341-b9da-484c-8b11-319afd15fc2b	3361	ORF1ab	truncated
SHEF-CC431	SHEF-CC431_no-human.fastq.gz_524dc6ea-3172-40c9-8af4-42248b527fbb	153	ORF1ab	normal
SHEF-CE9C7	SHEF-CE9C7_no-human.fastq.gz_34b4f132-362b-49fb-81e4-d8ed8e313188	120	ORF1ab	normal
SHEF-C0752	SHEF-C0752_no-human.fastq.gz_62fc29e9-a0c8-45a8-a3f3-471dcc047914	28883	ORF10	normal
SHEF-D1A82	SHEF-D1A82_no-human.fastq.gz_e507c92a-40e8-4e64-b4c4-3b89f3645b0b	21052	S	normal
SHEF-C6C02	SHEF-C6C02_no-human.fastq.gz_e668990f-ca14-4fb6-967a-354094f3115a	21052	S	normal
SHEF-D0300	SHEF-D0300_no-human.fastq.gz_3a7f4988-97d4-43c8-815f-084141687475	28883	ORF10	normal
SHEF-C84DB	SHEF-C84DB_no-human.fastq.gz_be299c14-39b3-498e-b7db-ec74cc71e61e	3371	ORF1ab	truncated
SHEF-C37B9	SHEF-C37B9_no-human.fastq.gz_37ea1d83-2717-407e-bd02-66de501f87a1	3815	ORF1ab	truncated
SHEF-D029A	SHEF-D029A_no-human.fastq.gz_b0896d28-68c1-4749-884f-c2466ac5ff1a	4018	ORF1ab	truncated
SHEF-C7788	SHEF-C7788_no-human.fastq.gz_4cd6f4a5-4433-42a6-ba95-c854d022cc61	20315	S	normal
SHEF-C590C	SHEF-C590C_no-human.fastq.gz_703de141-d30a-4cd2-ba99-87f59478171e	19584	S	normal
SHEF-C2565	SHEF-C2565_no-human.fastq.gz_d6e468b0-22fa-4924-b80c-f45229bb7e3a	18940	S	normal
SHEF-C7E92	SHEF-C7E92_no-human.fastq.gz_364ff8b3-aeb2-419b-a3dd-e366f9893d7f	26925	ORF6	normal
SHEF-C14C3	SHEF-C14C3_no-human.fastq.gz_fa25ba08-abe8-4bb5-a87e-028a13e0a401	21057	S	normal
SHEF-CE4E4	SHEF-CE4E4_no-human.fastq.gz_3fcc2e16-7b04-4887-ba77-e0d0a3466cec	3361	ORF1ab	truncated
SHEF-D01CA	SHEF-D01CA_no-human.fastq.gz_77a478e0-d57b-4fa4-b18e-f83a3a3b55ce	4579	ORF1ab	truncated
SHEF-CF595	SHEF-CF595_no-human.fastq.gz_cae2ba37-3963-461b-8aea-f930126985db	27673	ORF7b	normal
SHEF-CCE7F	SHEF-CCE7F_no-human.fastq.gz_8e505a44-ea46-4e1f-9ccb-59c539955b7e	131	ORF1ab	normal
SHEF-C100B	SHEF-C100B_no-human.fastq.gz_334caa37-9067-4fd1-b51a-db0f6b461410	10639	ORF1ab	truncated
SHEF-D11D8	SHEF-D11D8_no-human.fastq.gz_d5d256ae-dccc-412d-9202-4ac1b8da6678	28883	ORF10	normal
SHEF-C088C	SHEF-C088C_no-human.fastq.gz_11924f5b-f0b0-45fd-8347-c7cd7ee4b7af	3384	ORF1ab	truncated
SHEF-D0F84	SHEF-D0F84_no-human.fastq.gz_0f92a88f-0944-465f-a231-447be97ee9e0	10639	ORF1ab	truncated
SHEF-CCC39	SHEF-CCC39_no-human.fastq.gz_eba91d7b-257e-4a6f-98c6-4145d5b7223c	8230	ORF1ab	truncated
SHEF-C948F	SHEF-C948F_no-human.fastq.gz_919a2925-45a6-4423-a8fe-482c09444fd3	7502	ORF1ab	truncated
SHEF-C02D9	SHEF-C02D9_no-human.fastq.gz_0201435a-d379-4442-929e-43bb3e636fd8	10511	ORF1ab	truncated
SHEF-C045B	SHEF-C045B_no-human.fastq.gz_29b6ef37-39a7-470b-a566-aa9f4a33487c	7599	ORF1ab	truncated
SHEF-CA363	SHEF-CA363_no-human.fastq.gz_1c29d708-7e1d-4703-a937-5095b269c123	10639	ORF1ab	truncated
SHEF-D16E8	SHEF-D16E8_no-human.fastq.gz_73156b02-132e-4c46-b67e-024c733a49fe	23878	ORF3a	normal
SHEF-CB5D5	SHEF-CB5D5_no-human.fastq.gz_481ff49b-209b-4d11-bdeb-1f91145a323e	11166	S	normal
SHEF-C241D	SHEF-C241D_no-human.fastq.gz_a5bced92-843c-42bc-990e-50571e4dc50d	21534	S	normal
SHEF-C9B11	SHEF-C9B11_no-human.fastq.gz_776e9ec4-f586-47ac-a1ed-af4765812695	7503	ORF1ab	truncated
SHEF-C769A	SHEF-C769A_no-human.fastq.gz_9a3f790b-8f5c-4fcc-826a-fff268e4c7e4	818	ORF1ab	truncated
SHEF-C774C	SHEF-C774C_no-human.fastq.gz_6807d420-ca6b-4113-b836-bfb54c5ad887	22610	S	truncated
SHEF-CCEE8	SHEF-CCEE8_no-human.fastq.gz_c6acb1e7-212e-4185-80ba-308ba626cabf	21052	S	normal
SHEF-C0770	SHEF-C0770_no-human.fastq.gz_28bad581-b41a-4c30-b0b0-f3281b631ca3	10639	ORF1ab	truncated
SHEF-C0716	SHEF-C0716_no-human.fastq.gz_904960af-506d-4dbb-9d5a-da6879523673	14661	S	normal
SHEF-C9100	SHEF-C9100_no-human.fastq.gz_be829928-b9ed-4003-bc68-55d1e5210cab	28952	ORF10	normal
SHEF-CE718	SHEF-CE718_no-human.fastq.gz_0be19a67-679f-461c-ad3a-9f0a4822de22	18555	S	normal
SHEF-C277E	SHEF-C277E_no-human.fastq.gz_db08fbe7-edd6-423c-9cbf-3f821178a48e	22558	S	truncated
SHEF-C757F	SHEF-C757F_no-human.fastq.gz_cace7ec7-2a90-469d-9b07-516330ecd7c5	12966	S	normal
SHEF-CF6A1	SHEF-CF6A1_no-human.fastq.gz_1887bcb0-9cb7-42ae-83ea-e24e6c627aaa	19763	S	normal
SHEF-CD245	SHEF-CD245_no-human.fastq.gz_2035005f-4cf1-4825-a6cf-f231726601ee	8114	ORF1ab	truncated
SHEF-CA0D5	SHEF-CA0D5_no-human.fastq.gz_f44948d9-f9e7-45aa-99f6-c242656fa9d6	14819	S	normal
SHEF-CD245	SHEF-CD245_no-human.fastq.gz_cfb46c2a-6c88-4436-812a-a87efe4eae08	8117	ORF1ab	truncated
SHEF-C002A	SHEF-C002A_no-human.fastq.gz_006e9486-f14d-4411-a4c5-e02250d2b062	22226	S	truncated
SHEF-C769A	SHEF-C769A_no-human.fastq.gz_b186967a-d418-4b4d-9b61-12108c318544	818	ORF1ab	truncated
SHEF-C6DA5	SHEF-C6DA5_no-human.fastq.gz_a0d6b096-f750-4d1e-8b78-ba711ef31039	137	ORF1ab	normal
SHEF-D1F29	SHEF-D1F29_no-human.fastq.gz_9425fc2b-ef21-4031-9ee2-1435c64aa8d1	27673	ORF7b	normal
SHEF-CB238	SHEF-CB238_no-human.fastq.gz_cd48b93a-6abc-44c9-bd51-f05290162bf8	12967	S	normal
SHEF-C051C	SHEF-C051C_no-human.fastq.gz_aba2d171-ad02-4050-82db-1395bba60702	12226	S	normal
SHEF-C6859	SHEF-C6859_no-human.fastq.gz_7d6bd561-5186-486b-ab96-b8786b5183fe	17291	S	normal
SHEF-C757F	SHEF-C757F_no-human.fastq.gz_7c00c8a0-94a6-4ec8-b8be-5ca0b46d08fb	28883	ORF10	normal
SHEF-C37B9	SHEF-C37B9_no-human.fastq.gz_1e36625e-0134-4ffe-8ffa-89465b8e71ce	10645	ORF1ab	truncated
SHEF-CA0D5	SHEF-CA0D5_no-human.fastq.gz_6f238618-8bf8-4d80-a0f7-1609552799c2	14819	S	normal
SHEF-C2AC0	SHEF-C2AC0_no-human.fastq.gz_d9221e0e-2fe0-4a1d-b7d9-53cf2a52b2bb	4579	ORF1ab	truncated
SHEF-C22B9	SHEF-C22B9_no-human.fastq.gz_992db946-d539-4e01-8a0c-c1f9ea307a0b	14661	S	normal
SHEF-C2055	SHEF-C2055_no-human.fastq.gz_5b20a783-5fe8-43d5-8c98-3d2abf3a650a	12189	S	normal
SHEF-D1026	SHEF-D1026_no-human.fastq.gz_341e3b34-0d06-48e8-9a5b-0f60e5a9ddfc	25139	ORF3a	normal
SHEF-C830B	SHEF-C830B_no-human.fastq.gz_79342812-5ffd-4a78-827e-5b2f3dd23a3a	25803	E	normal
SHEF-C79A0	SHEF-C79A0_no-human.fastq.gz_db8439da-6eb6-4680-91de-dc8a651e43f7	27673	ORF7b	normal
SHEF-C045B	SHEF-C045B_no-human.fastq.gz_569ff3d6-180a-4ddf-9a1d-a3519e83db3c	7599	ORF1ab	truncated
SHEF-C7A8F	SHEF-C7A8F_no-human.fastq.gz_b1ef5a51-6932-4d2c-a0a4-ffae16a6484c	15918	S	normal
SHEF-CD245	SHEF-CD245_no-human.fastq.gz_57ecf68d-d64c-4322-90a0-7f78db659820	8114	ORF1ab	truncated
SHEF-C0BA1	SHEF-C0BA1_no-human.fastq.gz_43f78b38-afdd-45f2-be5b-60bd47a79004	12957	S	normal
SHEF-C4071	SHEF-C4071_no-human.fastq.gz_cbc08363-1c62-4ccb-a2b1-1fc70cd3ea44	29447	ORF10	normal
SHEF-C038B	SHEF-C038B_no-human.fastq.gz_48cdad14-cbb8-4fba-9496-34496b9e02bb	92	ORF1ab	normal
SHEF-D1EE0	SHEF-D1EE0_no-human.fastq.gz_fd3f2cc7-83d6-4da1-a5df-7c44e99ef940	4025	ORF1ab	truncated
SHEF-C087D	SHEF-C087D_no-human.fastq.gz_878d47c4-2a67-4eaf-bd2c-6f17054d7a72	12212	S	normal
SHEF-C9AAB	SHEF-C9AAB_no-human.fastq.gz_035a95ae-45c8-47f9-9a01-c836103491e6	28883	ORF10	normal
SHEF-BFDCD	SHEF-BFDCD_no-human.fastq.gz_b00bdc93-7706-4d4a-882c-e3fe7c341b77	23878	ORF3a	normal
SHEF-BFEF7	SHEF-BFEF7_no-human.fastq.gz_e9ababa2-6563-426c-b3fa-c19e609ea27a	21052	S	normal
SHEF-C7463	SHEF-C7463_no-human.fastq.gz_5e271c6e-64f2-49ce-89bf-8a59e8336eab	10639	ORF1ab	truncated
SHEF-CFE5E	SHEF-CFE5E_no-human.fastq.gz_26d9efa7-f63e-4ca4-82b8-5abed85e5c48	19111	S	normal
SHEF-D1A82	SHEF-D1A82_no-human.fastq.gz_80a9ef4f-a15e-4cf7-bb53-8cbb2a650b6c	21052	S	normal
SHEF-CE1B0	SHEF-CE1B0_no-human.fastq.gz_6625d1b5-8119-4e65-9de3-9f2dceaa4022	22502	S	truncated
SHEF-D1A82	SHEF-D1A82_no-human.fastq.gz_dc7e5e10-f1d4-4467-9f2c-e97d5b26d6c6	21052	S	normal
SHEF-C06A0	SHEF-C06A0_no-human.fastq.gz_45cb2737-91cf-41e8-8a7a-8acf9fa85dc5	3361	ORF1ab	truncated
SHEF-C8963	SHEF-C8963_no-human.fastq.gz_fe04d4dd-c780-4227-a8e7-357fb4311cde	9753	ORF1ab	truncated
SHEF-CDC92	SHEF-CDC92_no-human.fastq.gz_0265d5f3-822e-4152-b4b8-f8005c8a00dd	20291	S	normal
SHEF-C0716	SHEF-C0716_no-human.fastq.gz_f805fc2f-37c0-4d99-9150-8816c6800e51	14663	S	normal
SHEF-CDE23	SHEF-CDE23_no-human.fastq.gz_fefc1ef6-4541-4fc8-8206-55fcbab78bee	19120	S	normal
SHEF-CF8D8	SHEF-CF8D8_no-human.fastq.gz_0ac6706d-ab8b-4155-9e28-25cb40c7b132	25139	ORF3a	normal
SHEF-CE04A	SHEF-CE04A_no-human.fastq.gz_e484197d-6f96-4a3c-a603-b4225325b4b3	10641	ORF1ab	truncated
SHEF-D16E8	SHEF-D16E8_no-human.fastq.gz_f92074b2-81e0-49f4-8a0c-eb5132760f43	23878	ORF3a	normal
SHEF-C6C02	SHEF-C6C02_no-human.fastq.gz_595a690b-335a-499c-a698-b6f759816b6c	3361	ORF1ab	truncated
SHEF-C7A34	SHEF-C7A34_no-human.fastq.gz_d37fed40-ea30-480f-9df4-6c2544272bcb	25799	E	normal
SHEF-C051C	SHEF-C051C_no-human.fastq.gz_93800011-5224-497a-a02d-8206d74fd247	12226	S	normal
SHEF-C22B9	SHEF-C22B9_no-human.fastq.gz_a827f921-6aaa-4524-9173-bef5d453546e	14661	S	normal
SHEF-D20CB	SHEF-D20CB_no-human.fastq.gz_4a5f4916-5da4-47a7-8529-0a56432ddb72	23361	S	truncated
SHEF-D1EE0	SHEF-D1EE0_no-human.fastq.gz_81260f74-c9b3-4a1a-9f91-b952561e0780	21052	S	normal
SHEF-C4132	SHEF-C4132_no-human.fastq.gz_5d986bfd-92b0-498f-9f7e-2d34a9d12492	5788	ORF1ab	truncated
SHEF-D1080	SHEF-D1080_no-human.fastq.gz_aa839ab7-4b07-47c7-87d1-3c67e7f241e5	3937	ORF1ab	truncated
SHEF-C7E92	SHEF-C7E92_no-human.fastq.gz_d3f0f739-31b2-44a8-b214-dd3f849b5ae6	21052	S	normal
SHEF-D1D6B	SHEF-D1D6B_no-human.fastq.gz_45dc9621-ebf0-4aff-86e8-3b236d21e72f	6777	ORF1ab	truncated
SHEF-C72E1	SHEF-C72E1_no-human.fastq.gz_f3551aaa-c536-47aa-86c1-06f3323709b6	10658	ORF1ab	truncated
SHEF-D10CC	SHEF-D10CC_no-human.fastq.gz_cf0df4f1-4c76-46ee-8a6e-69a0bff1b100	23879	ORF3a	normal
SHEF-C051C	SHEF-C051C_no-human.fastq.gz_13cab57b-5d89-4abb-9bb1-d268b45daebe	23879	ORF3a	normal
SHEF-CF6A1	SHEF-CF6A1_no-human.fastq.gz_0fd6c1d2-9006-484a-b01d-56857ae93830	17365	S	normal
SHEF-C49C1	SHEF-C49C1_no-human.fastq.gz_40fa7ebb-0e60-46f1-b520-8c70222480c9	21057	S	normal
SHEF-D02E5	SHEF-D02E5_no-human.fastq.gz_b8681e70-5184-46ac-965a-5e38e6d1dc43	5789	ORF1ab	truncated
SHEF-C5070	SHEF-C5070_no-human.fastq.gz_859009a3-873a-4a6f-91fa-3aa625af95ba	14669	S	normal
SHEF-C3485	SHEF-C3485_no-human.fastq.gz_d32f12fa-c111-4a67-83fc-34192696114e	11128	S	normal
SHEF-C0716	SHEF-C0716_no-human.fastq.gz_3343da4d-ebeb-4bd6-a234-b7cd645d03ab	14661	S	normal
SHEF-C7409	SHEF-C7409_no-human.fastq.gz_6db1363d-89f0-46c2-8230-c44c5efa7b61	21052	S	normal
SHEF-CE36F	SHEF-CE36F_no-human.fastq.gz_4f2e2051-ec2d-4821-95a5-505e5b24ed80	22558	S	truncated
SHEF-D075F	SHEF-D075F_no-human.fastq.gz_41368d15-e163-405c-9e92-bd002c1f805c	22558	S	truncated
SHEF-C277E	SHEF-C277E_no-human.fastq.gz_ab315774-e543-43ac-9c24-3821d387bf86	22558	S	truncated
SHEF-CDF5D	SHEF-CDF5D_no-human.fastq.gz_40a32d4d-fa02-49a7-9f63-6eec8f2c3355	23364	S	truncated
SHEF-CC862	SHEF-CC862_no-human.fastq.gz_fbdc0a94-e824-4188-992f-92df8d8b46b8	21052	S	normal
SHEF-C277E	SHEF-C277E_no-human.fastq.gz_402e3ce6-1438-4756-9a0e-ab8f79e1b082	22561	S	truncated
SHEF-CA1D2	SHEF-CA1D2_no-human.fastq.gz_bb1a7521-ebd4-4da7-938f-38c75e4c3d30	29434	ORF10	normal
SHEF-C277E	SHEF-C277E_no-human.fastq.gz_09a0c4fc-0bfe-4b5d-b24d-446c94bfc283	22558	S	truncated
SHEF-C9883	SHEF-C9883_no-human.fastq.gz_a25c6713-f2ce-4299-abda-5b7746669c5d	11189	S	normal
SHEF-C6B7E	SHEF-C6B7E_no-human.fastq.gz_5a85feb0-f164-46a9-9424-aa7b3560fe63	25800	E	normal
SHEF-C0725	SHEF-C0725_no-human.fastq.gz_c8a58f0b-e441-43ae-bfb7-4c4325940389	28883	ORF10	normal
SHEF-C7AE9	SHEF-C7AE9_no-human.fastq.gz_e0f3dec1-500d-4df5-998b-b203c135f994	14662	S	normal
SHEF-C0F96	SHEF-C0F96_no-human.fastq.gz_536e74cb-e4f8-472b-9c50-aeb6a5e2f2b5	12966	S	normal
SHEF-CA04E	SHEF-CA04E_no-human.fastq.gz_a4acac76-9c94-4238-9f34-ed8c9e90f255	21052	S	normal
SHEF-C6DE1	SHEF-C6DE1_no-human.fastq.gz_ffb563a0-0b4d-4cf6-9ace-02c46c8ec7e2	19641	S	normal
SHEF-CC880	SHEF-CC880_no-human.fastq.gz_a0d37bb2-7497-47c8-8aec-fb4d981c901d	111	ORF1ab	normal
SHEF-D1ACE	SHEF-D1ACE_no-human.fastq.gz_306ca4ec-c3b0-4342-a488-11f4750100a4	19115	S	normal
SHEF-C11BD	SHEF-C11BD_no-human.fastq.gz_36b32dbf-a8c7-48d6-b0cf-ed1c9b09e307	28883	ORF10	normal
SHEF-CA749	SHEF-CA749_no-human.fastq.gz_1a5d6ab5-6541-477d-8a2e-ef35a04e39e1	10639	ORF1ab	truncated
SHEF-CE0D1	SHEF-CE0D1_no-human.fastq.gz_3ca4e9bc-3f1c-41db-ad5a-4a003872c395	28883	ORF10	normal
SHEF-C7E92	SHEF-C7E92_no-human.fastq.gz_0cff345a-7bd2-4cf5-9fab-826d1e8a5cb3	26925	ORF6	normal
SHEF-C05FE	SHEF-C05FE_no-human.fastq.gz_61ba9d5c-f6eb-46b8-aae3-ea5bdcff0315	4579	ORF1ab	truncated
SHEF-CA0D5	SHEF-CA0D5_no-human.fastq.gz_3ac2ffce-45e7-4002-95e7-b835e4d6723c	14819	S	normal
SHEF-CF902	SHEF-CF902_no-human.fastq.gz_f294ce5c-22ba-44e8-a92c-110dbd9098bd	10639	ORF1ab	truncated
SHEF-CD245	SHEF-CD245_no-human.fastq.gz_42d019b6-20e5-4661-b777-3304580e73ac	8115	ORF1ab	truncated
SHEF-C6C11	SHEF-C6C11_no-human.fastq.gz_7dfea4eb-b3a2-4f14-b74e-6295b2a2b2ea	6517	ORF1ab	truncated
SHEF-C8F07	SHEF-C8F07_no-human.fastq.gz_491ddf8a-ce18-4668-81c9-ab4764bb6c5c	9882	ORF1ab	truncated
SHEF-CE04A	SHEF-CE04A_no-human.fastq.gz_63311057-b1db-4bab-886a-1a16703c21c4	10644	ORF1ab	truncated
SHEF-CC0A6	SHEF-CC0A6_no-human.fastq.gz_21dbd831-cf55-4110-80f1-28760d291e0a	3367	ORF1ab	truncated
SHEF-C608E	SHEF-C608E_no-human.fastq.gz_c0041f64-0fc9-4f2e-9f71-c50b86ea5c50	19806	S	normal
SHEF-C49C1	SHEF-C49C1_no-human.fastq.gz_a9e7b522-fb78-4a3f-8ed4-2cc088ef8174	12155	S	normal
SHEF-CA04E	SHEF-CA04E_no-human.fastq.gz_663ebeae-4d96-43a4-9f66-05da1c3c417f	21052	S	normal
SHEF-BFEF7	SHEF-BFEF7_no-human.fastq.gz_d05e74ab-125a-473b-ad91-f3df131a8eef	11162	S	normal
SHEF-C590C	SHEF-C590C_no-human.fastq.gz_af678d92-49cb-4b5b-a95f-bb0e53ba394a	10639	ORF1ab	truncated
SHEF-C806E	SHEF-C806E_no-human.fastq.gz_3971098b-a234-4084-88f6-6d1cbba59463	28883	ORF10	normal
SHEF-C906D	SHEF-C906D_no-human.fastq.gz_4433c509-d0cc-400b-b5be-b7392a17e1a0	26430	E	normal
SHEF-C690B	SHEF-C690B_no-human.fastq.gz_8ab44301-fb03-4b85-9130-d9046ea2fb6d	20315	S	normal
SHEF-C6640	SHEF-C6640_no-human.fastq.gz_22620b0b-6b83-4a9f-ab43-14b43fb6103b	21052	S	normal
SHEF-CB9CA	SHEF-CB9CA_no-human.fastq.gz_a55f03f4-bcc0-490d-b479-6a945eadb944	19111	S	normal
SHEF-CCEE8	SHEF-CCEE8_no-human.fastq.gz_0a246f57-7141-4cf9-bc91-13429a2fcf04	26505	E	normal
SHEF-C774C	SHEF-C774C_no-human.fastq.gz_2744db29-84c1-4cd0-816b-2fb40be1bdb2	21058	S	normal
SHEF-CB687	SHEF-CB687_no-human.fastq.gz_fe754639-bf02-402e-8732-9d38d6b28a4a	112	ORF1ab	normal
SHEF-C17E8	SHEF-C17E8_no-human.fastq.gz_bd525c5b-21f7-4219-aadb-87c0feb91fe5	704	ORF1ab	truncated
SHEF-BFE9D	SHEF-BFE9D_no-human.fastq.gz_c4d6667e-989c-43e5-820f-a1bb77f179be	10639	ORF1ab	truncated
SHEF-C2B45	SHEF-C2B45_no-human.fastq.gz_c934997e-f68a-4bad-bb26-60c18a6b454a	10639	ORF1ab	truncated
SHEF-CF44D	SHEF-CF44D_no-human.fastq.gz_74e0c336-7069-47e5-8795-86b0a7f3ae4c	3359	ORF1ab	truncated
SHEF-D2104	SHEF-D2104_no-human.fastq.gz_ade41897-0daf-49d3-a44e-0ed96d3a2b3d	21052	S	normal
SHEF-CAFBA	SHEF-CAFBA_no-human.fastq.gz_b300ebaf-8422-4361-8c86-2226301bf670	19111	S	normal
SHEF-CAFBA	SHEF-CAFBA_no-human.fastq.gz_20e0a88d-fe83-4203-8529-9f59662570c9	19111	S	normal
SHEF-C590C	SHEF-C590C_no-human.fastq.gz_89b7ec9d-9a76-4306-8df5-db2db2a26cf5	19641	S	normal
SHEF-D0625	SHEF-D0625_no-human.fastq.gz_89003903-0727-4429-83bc-ae59f5a5f8a4	21622	ORF1ab	truncated
SHEF-C830B	SHEF-C830B_no-human.fastq.gz_d16e7f10-439d-49d5-b066-69dda616c972	25800	E	normal
SHEF-C908B	SHEF-C908B_no-human.fastq.gz_0a96089f-6d8b-42b7-a2f8-c26d13abafa2	3360	ORF1ab	truncated
SHEF-C8EEC	SHEF-C8EEC_no-human.fastq.gz_d944fefe-950c-4c3a-86d4-31682040a157	22063	S	truncated
SHEF-CCAC6	SHEF-CCAC6_no-human.fastq.gz_b3de50c4-f0b0-4051-ab8f-c3394ce52e3e	27673	ORF7b	normal
SHEF-CB502	SHEF-CB502_no-human.fastq.gz_7ec24148-34a9-428d-8790-ef908c569837	29331	ORF10	normal
SHEF-D227A	SHEF-D227A_no-human.fastq.gz_28d30ada-d651-4b27-aa30-a5be6f405725	22558	S	truncated
SHEF-D1026	SHEF-D1026_no-human.fastq.gz_d8b9d390-37ad-4d36-b6a3-4485faa995b4	5796	ORF1ab	truncated
SHEF-C05FE	SHEF-C05FE_no-human.fastq.gz_5e7d34ed-b1f8-408c-ab6c-18d13cb4de7e	4579	ORF1ab	truncated
SHEF-CCBD2	SHEF-CCBD2_no-human.fastq.gz_feefc1c3-b97d-41c9-b0d6-83bb6c4f58b6	20315	S	normal
SHEF-C060A	SHEF-C060A_no-human.fastq.gz_72247739-56a0-4d51-b767-4afd22f6ec5c	5788	ORF1ab	truncated
SHEF-C72E1	SHEF-C72E1_no-human.fastq.gz_d07949c5-32e6-4c72-93a9-1efd9e3d9cb9	27673	ORF7b	normal
SHEF-D2465	SHEF-D2465_no-human.fastq.gz_c9700c07-1e45-4436-bada-ccc5070f0e81	3364	ORF1ab	truncated
SHEF-CB432	SHEF-CB432_no-human.fastq.gz_d4857f80-babf-492b-b2a2-57f091832c4a	6205	ORF1ab	truncated
SHEF-C0716	SHEF-C0716_no-human.fastq.gz_9aa71b91-495c-4b47-a3f0-699c0d322aaf	14661	S	normal
SHEF-C83A1	SHEF-C83A1_no-human.fastq.gz_735bf1fe-d40f-4d63-acbc-2cea1f70a0f5	23880	ORF3a	normal
SHEF-C6491	SHEF-C6491_no-human.fastq.gz_47cf9951-b806-4128-aa23-61775c319222	5639	ORF1ab	truncated
SHEF-C8EEC	SHEF-C8EEC_no-human.fastq.gz_72fd5cff-7dd4-4ebd-bf0d-958c3317b4aa	77	ORF1ab	normal
SHEF-CB441	SHEF-CB441_no-human.fastq.gz_e77f134d-a5d5-4b0e-93bb-28e176129d2f	80	ORF1ab	normal
SHEF-CC422	SHEF-CC422_no-human.fastq.gz_975e5e74-955c-4379-9449-a41e18fb4d1b	25026	ORF3a	normal
SHEF-C0075	SHEF-C0075_no-human.fastq.gz_8ffe0142-560c-4182-8599-72e26b2a3597	10639	ORF1ab	truncated
SHEF-C0716	SHEF-C0716_no-human.fastq.gz_150a6966-a34d-4333-9f7a-900ffbadd52e	14661	S	normal
SHEF-D2EA3	SHEF-D2EA3_no-human.fastq.gz_1f1c84fe-e958-4006-a386-96a2ce0919f2	10639	ORF1ab	truncated
SHEF-C9935	SHEF-C9935_no-human.fastq.gz_01475419-adb5-409c-ac3f-ddafb756e1d5	20315	S	normal
SHEF-D075F	SHEF-D075F_no-human.fastq.gz_db974c83-d859-4306-885a-79afc35761de	78	ORF1ab	normal
SHEF-CDBE0	SHEF-CDBE0_no-human.fastq.gz_a8a3b084-9e69-4fa8-8f31-e60798f066b8	11665	S	normal
SHEF-C051C	SHEF-C051C_no-human.fastq.gz_40091b2b-667c-4bda-a5a9-4c732b436670	23878	ORF3a	normal
SHEF-D16E8	SHEF-D16E8_no-human.fastq.gz_e7e72eb8-17e1-4a84-91e0-2073da4a5ab1	23878	ORF3a	normal
SHEF-C368F	SHEF-C368F_no-human.fastq.gz_81b2bfa3-a910-4ede-8fb6-7019f3a517e6	27484	ORF7b	normal
SHEF-CA266	SHEF-CA266_no-human.fastq.gz_b350436a-d290-4fe6-9754-d5a817471d91	4579	ORF1ab	truncated
SHEF-D08F2	SHEF-D08F2_no-human.fastq.gz_97307045-c898-4b1c-9a15-aef531fed12b	5080	ORF1ab	truncated
SHEF-C6060	SHEF-C6060_no-human.fastq.gz_abe6745f-daec-4f79-baec-aa82b6d48a63	21509	S	normal
SHEF-CA0D5	SHEF-CA0D5_no-human.fastq.gz_dc27a39f-f9b4-4d7b-8736-83441da8db07	14819	S	normal
SHEF-C5C21	SHEF-C5C21_no-human.fastq.gz_fb0f97b8-0df9-44ae-8701-58aa004b598d	21052	S	normal
SHEF-D02E5	SHEF-D02E5_no-human.fastq.gz_3af14ae5-dd7e-4cee-96ac-fde6d45edae3	26879	ORF6	normal
SHEF-C49C1	SHEF-C49C1_no-human.fastq.gz_b6768a07-941f-46a8-b502-8acb9405d745	14662	S	normal
SHEF-C4132	SHEF-C4132_no-human.fastq.gz_6074baf9-ecdf-4b1b-a9a7-f1bbcbefbb0d	2793	ORF1ab	truncated
SHEF-C4F0B	SHEF-C4F0B_no-human.fastq.gz_e8b78de0-b4c2-406a-9757-cdae26817d03	14661	S	normal
SHEF-C02E8	SHEF-C02E8_no-human.fastq.gz_2d38554d-ded7-4a99-bdcb-bd147f97ecfb	17819	S	normal
SHEF-C3A0B	SHEF-C3A0B_no-human.fastq.gz_476217cd-87e2-4515-88b9-225287bee6aa	78	ORF1ab	normal
SHEF-C03C7	SHEF-C03C7_no-human.fastq.gz_9da4b4bb-f602-46a0-9aaa-2a297c66fc14	23851	ORF3a	normal
SHEF-CC088	SHEF-CC088_no-human.fastq.gz_ac6000f9-1188-4868-979b-8237d9d86b5b	28883	ORF10	normal
SHEF-CBC58	SHEF-CBC58_no-human.fastq.gz_fd97e556-a61f-47bc-919e-319046f85583	21052	S	normal
SHEF-CD904	SHEF-CD904_no-human.fastq.gz_67b1129c-7d05-498c-97b2-41e2ca95c870	173	ORF1ab	normal
SHEF-C46E8	SHEF-C46E8_no-human.fastq.gz_6ff666ce-2077-42ed-93f6-839aff63d0af	7518	ORF1ab	truncated
SHEF-CEE7D	SHEF-CEE7D_no-human.fastq.gz_c19ce31b-6280-476a-bbce-6de86ed103e9	92	ORF1ab	normal
SHEF-BFE8E	SHEF-BFE8E_no-human.fastq.gz_277078ac-4021-471a-8d23-6ed395031b96	4579	ORF1ab	truncated
SHEF-CA0D5	SHEF-CA0D5_no-human.fastq.gz_23785a29-4037-4ff8-a72e-1bdfbf858185	10639	ORF1ab	truncated
SHEF-CA2EE	SHEF-CA2EE_no-human.fastq.gz_00e6d5fb-f21a-426d-b033-bab6d6e02400	162	ORF1ab	normal
SHEF-C335B	SHEF-C335B_no-human.fastq.gz_297bad40-80ac-4c59-94e6-0d2118bb9dbf	18940	S	normal
SHEF-CD245	SHEF-CD245_no-human.fastq.gz_41103c4b-4aae-4464-95d5-b0eb3c2209de	8114	ORF1ab	truncated
SHEF-CB0B6	SHEF-CB0B6_no-human.fastq.gz_ecb6f606-c636-4499-961c-97f680aa1e27	707	ORF1ab	truncated
SHEF-D1A82	SHEF-D1A82_no-human.fastq.gz_a5d79f9c-ddfb-437c-b542-96e684223a64	21052	S	normal
SHEF-C277E	SHEF-C277E_no-human.fastq.gz_ed832041-b4a9-4716-9d59-a3f9ac704aac	22558	S	truncated
SHEF-CA749	SHEF-CA749_no-human.fastq.gz_8112f265-bc67-4822-9078-3b562db5a785	21052	S	normal
SHEF-CD54C	SHEF-CD54C_no-human.fastq.gz_d6ba5c49-050a-45f4-a993-a146c7b699b6	10639	ORF1ab	truncated
SHEF-CCAB7	SHEF-CCAB7_no-human.fastq.gz_85f01f07-90ec-4b63-8a43-9adf9eee1c06	84	ORF1ab	normal
SHEF-CEDE9	SHEF-CEDE9_no-human.fastq.gz_d530b87f-51db-445c-9fb5-5bc6a946b3b2	27673	ORF7b	normal
SHEF-C1E01	SHEF-C1E01_no-human.fastq.gz_af048a24-0867-42d6-b070-5dd8e00af306	25852	E	normal
SHEF-C8787	SHEF-C8787_no-human.fastq.gz_38d5975c-2b5b-4795-8b6f-fba04db085d0	10639	ORF1ab	truncated
SHEF-CA0D5	SHEF-CA0D5_no-human.fastq.gz_73adbdca-4e2f-49fc-b6c2-4e9548ad883e	14819	S	normal
SHEF-C8DD0	SHEF-C8DD0_no-human.fastq.gz_48509957-dd2d-41bb-90ca-85ceb8f16e54	10639	ORF1ab	truncated
SHEF-C0A68	SHEF-C0A68_no-human.fastq.gz_dc8d12a9-7643-463c-8336-5cc60d1ed420	141	ORF1ab	normal
SHEF-C18E5	SHEF-C18E5_no-human.fastq.gz_48d9ca9f-82b4-4522-ab70-db344f4a2389	12967	S	normal
SHEF-CB678	SHEF-CB678_no-human.fastq.gz_0b5e735e-b33d-43ff-a5bc-0f0bfca00270	25799	E	normal
SHEF-C38B6	SHEF-C38B6_no-human.fastq.gz_79ea926c-16b3-4a24-88d5-c1532de7db9d	4579	ORF1ab	truncated
SHEF-C368F	SHEF-C368F_no-human.fastq.gz_9ae79821-3c6d-4a94-ad70-31111ac16de9	13426	S	normal
SHEF-C16FA	SHEF-C16FA_no-human.fastq.gz_5ae0c4d8-69d5-46a5-b12e-7cfcc11607ac	22558	S	truncated
SHEF-CA0D5	SHEF-CA0D5_no-human.fastq.gz_b1e4541c-c8ce-465e-86e6-60e8b16e10ce	10639	ORF1ab	truncated
SHEF-C277E	SHEF-C277E_no-human.fastq.gz_fba1c076-d602-4839-af25-a5f5aeead7ca	22558	S	truncated
SHEF-C0831	SHEF-C0831_no-human.fastq.gz_6354eccd-7f25-420b-aba3-9ddf4ecf5eb0	3362	ORF1ab	truncated
SHEF-CC422	SHEF-CC422_no-human.fastq.gz_47437c16-1099-468b-aec6-181a9443f6d1	17960	S	normal
SHEF-C8CE2	SHEF-C8CE2_no-human.fastq.gz_158c78d3-1236-4be9-bf3d-43dde6d03a5b	22501	S	truncated
SHEF-CAEAE	SHEF-CAEAE_no-human.fastq.gz_84271162-cb1e-4776-8f03-843b7a1008c5	4579	ORF1ab	truncated
SHEF-CB854	SHEF-CB854_no-human.fastq.gz_091730ac-7ba2-45fb-981d-f6002f3e511a	28891	ORF10	normal
SHEF-CFA1E	SHEF-CFA1E_no-human.fastq.gz_9ef9be50-e6ed-42dd-ad39-5b4b23c790db	28883	ORF10	normal
SHEF-C0F69	SHEF-C0F69_no-human.fastq.gz_5fccbb6f-dd5b-4391-aa1f-defeec51d5cc	10639	ORF1ab	truncated
SHEF-C0251	SHEF-C0251_no-human.fastq.gz_adb7a9d2-a32e-42eb-afb5-38f7d97deb19	77	ORF1ab	normal
SHEF-C906D	SHEF-C906D_no-human.fastq.gz_323d62ef-172a-49c7-8b97-5945109442d8	864	ORF1ab	truncated
SHEF-CFE6D	SHEF-CFE6D_no-human.fastq.gz_2872a8ba-2641-45a1-a754-766aae069a63	28133	N	normal
SHEF-CFE6D	SHEF-CFE6D_no-human.fastq.gz_f71b120f-f873-421b-bfd0-c7330b187fd6	10639	ORF1ab	truncated
SHEF-C822C	SHEF-C822C_no-human.fastq.gz_c28798db-09ae-4af1-a6c2-f645068fc26b	27202	ORF7a	normal
SHEF-C6DA5	SHEF-C6DA5_no-human.fastq.gz_3b3c04d4-fae0-4c04-bf59-c73b9c123cd6	21052	S	normal
SHEF-C905E	SHEF-C905E_no-human.fastq.gz_0420bcc6-ab4e-465a-b00e-30afe43f652d	122	ORF1ab	normal
SHEF-C769A	SHEF-C769A_no-human.fastq.gz_833e9ef6-ca80-4022-ba32-d2e628471300	823	ORF1ab	truncated
SHEF-CF094	SHEF-CF094_no-human.fastq.gz_e5393f61-f658-4f1f-85a1-6532cc4468ef	4579	ORF1ab	truncated
SHEF-C0655	SHEF-C0655_no-human.fastq.gz_6d2565f7-c055-474c-bc4a-69f877634b88	5634	ORF1ab	truncated
SHEF-C3090	SHEF-C3090_no-human.fastq.gz_b0b117da-6426-47d8-94a8-c1d098d134c0	10639	ORF1ab	truncated
SHEF-C0822	SHEF-C0822_no-human.fastq.gz_ca3b2b5c-45f1-459b-97dc-30015dfb97d4	97	ORF1ab	normal
SHEF-C815C	SHEF-C815C_no-human.fastq.gz_7666d424-5931-4f9a-b507-ca1ba87ff70c	28178	N	normal
SHEF-D15BE	SHEF-D15BE_no-human.fastq.gz_8e478044-cec4-4b13-b1c0-249008e6b7bf	21052	S	normal
SHEF-CEDE9	SHEF-CEDE9_no-human.fastq.gz_20cb81a7-9572-4b46-ac53-2867f90fb3d1	22169	S	truncated
SHEF-C59C0	SHEF-C59C0_no-human.fastq.gz_b4c02e9c-ef2a-4eab-a0f9-c8fa39c3678b	5595	ORF1ab	truncated
SHEF-D1053	SHEF-D1053_no-human.fastq.gz_8e56ff97-a0f0-4eec-9dbb-e352029cb908	21052	S	normal
SHEF-CEA1F	SHEF-CEA1F_no-human.fastq.gz_340d1209-b89d-4ad5-85f2-1df7b6c6ed6b	19120	S	normal
SHEF-C7F9F	SHEF-C7F9F_no-human.fastq.gz_78e70b93-8140-44c4-9482-e0d6a0bff818	10639	ORF1ab	truncated
SHEF-C243B	SHEF-C243B_no-human.fastq.gz_16ea6a6a-ef22-4f57-a683-2cb832a52f8f	12965	S	normal
SHEF-C4994	SHEF-C4994_no-human.fastq.gz_41941490-8688-4287-aff9-62c0fa8af433	10626	ORF1ab	truncated
SHEF-C8013	SHEF-C8013_no-human.fastq.gz_8de2bf6c-30d5-4c24-9758-1600d1e21281	28883	ORF10	normal
SHEF-C4132	SHEF-C4132_no-human.fastq.gz_272062ca-041f-4ddd-be14-ee9f511aafcf	147	ORF1ab	normal
SHEF-C7A34	SHEF-C7A34_no-human.fastq.gz_1968cafd-25e0-43f4-b83f-448916c1b250	16804	S	normal
SHEF-C2D9A	SHEF-C2D9A_no-human.fastq.gz_b7959fed-bf5a-486f-849d-78ed041b20ed	29479	ORF10	normal
SHEF-C999F	SHEF-C999F_no-human.fastq.gz_a7256606-8603-44c7-bcb9-39f70bed73f3	21503	S	normal
SHEF-CDBE0	SHEF-CDBE0_no-human.fastq.gz_76e7ed6c-955c-4acb-8a93-46152692b302	11665	S	normal
SHEF-C914C	SHEF-C914C_no-human.fastq.gz_a64457cf-e72c-4db3-acbe-bc8d319dc512	19127	S	normal
SHEF-C235C	SHEF-C235C_no-human.fastq.gz_5e7d23db-d0f9-4307-82da-4ab8fc515684	10639	ORF1ab	truncated
SHEF-C691A	SHEF-C691A_no-human.fastq.gz_0a445bf3-0860-4abb-9e8b-a7d20a05a3be	16009	S	normal
SHEF-D130F	SHEF-D130F_no-human.fastq.gz_7eec979f-d37a-4b53-afc9-90622e7cb897	10639	ORF1ab	truncated
SHEF-CFE5E	SHEF-CFE5E_no-human.fastq.gz_d3fb23fd-fdac-434f-8377-7d7a48c2e1e3	22558	S	truncated
SHEF-C5395	SHEF-C5395_no-human.fastq.gz_bf63393a-543b-4826-a6f5-7691bd904108	8114	ORF1ab	truncated
SHEF-D1E59	SHEF-D1E59_no-human.fastq.gz_095d1e19-f2f3-4039-b093-ea463019e247	25826	E	normal
SHEF-C1F4A	SHEF-C1F4A_no-human.fastq.gz_89310e44-5f16-42c8-8a4f-40371dfbef9a	22230	S	truncated
SHEF-C906D	SHEF-C906D_no-human.fastq.gz_7b7349dd-d396-4715-bc8f-40963034d9e4	12965	S	normal
SHEF-CD56A	SHEF-CD56A_no-human.fastq.gz_579dfca7-6646-437a-bd47-dc396956d639	21052	S	normal
SHEF-CC6E0	SHEF-CC6E0_no-human.fastq.gz_8d03e383-6202-4b8a-b014-5e29ed20d4bc	12965	S	normal
SHEF-CAFBA	SHEF-CAFBA_no-human.fastq.gz_08a29930-ce6d-4e9f-be03-fbf437c7c68f	19111	S	normal
SHEF-C9FF7	SHEF-C9FF7_no-human.fastq.gz_d27f87c2-0821-43cd-93a0-dabb40d7afa2	145	ORF1ab	normal
SHEF-C25FC	SHEF-C25FC_no-human.fastq.gz_28273cf7-7d16-428a-8b26-4a8e8d03321e	22404	S	truncated
SHEF-CFE6D	SHEF-CFE6D_no-human.fastq.gz_4171692b-edbe-4c16-ae06-0405f705d12f	10639	ORF1ab	truncated
SHEF-C8963	SHEF-C8963_no-human.fastq.gz_0227139c-b15f-4c01-ac4e-2dda6832f858	114	ORF1ab	normal
SHEF-C65DA	SHEF-C65DA_no-human.fastq.gz_534bd90d-128e-4dd3-94bd-a9301592670b	111	ORF1ab	normal
SHEF-CF39B	SHEF-CF39B_no-human.fastq.gz_cf5a1b6c-5c76-4dc5-b822-07bf4a6baf49	94	ORF1ab	normal
SHEF-C0251	SHEF-C0251_no-human.fastq.gz_c54c6c35-1c60-49db-9288-97837b09d831	21052	S	normal
SHEF-C277E	SHEF-C277E_no-human.fastq.gz_d2f21897-8ee5-4f3d-99da-907411f6a965	22558	S	truncated
SHEF-C5FEC	SHEF-C5FEC_no-human.fastq.gz_c06af842-d84c-4ac3-a24f-d82a98bb9c06	25800	E	normal
SHEF-CA0D5	SHEF-CA0D5_no-human.fastq.gz_745fbe96-ebb9-4791-8a67-770e221c663a	14819	S	normal
SHEF-CA697	SHEF-CA697_no-human.fastq.gz_93ea890f-3e32-4a44-9815-af185169c247	10023	ORF1ab	truncated
SHEF-C6C7B	SHEF-C6C7B_no-human.fastq.gz_19862ecc-a13e-4a03-ba6e-229b9e692082	2793	ORF1ab	truncated
SHEF-C9F33	SHEF-C9F33_no-human.fastq.gz_cd0b50e1-ccbc-4e00-85cb-b6526879b395	21052	S	normal
SHEF-C096B	SHEF-C096B_no-human.fastq.gz_5e8815bb-d7ee-47e2-8e08-1adf2966f657	27484	ORF7b	normal
SHEF-CE244	SHEF-CE244_no-human.fastq.gz_f9cf9459-f5a2-46ff-a220-b5535541618f	12965	S	normal
SHEF-C7515	SHEF-C7515_no-human.fastq.gz_6b4fc246-37b6-452c-b09c-5aa3151ce7bb	28883	ORF10	normal
SHEF-CF067	SHEF-CF067_no-human.fastq.gz_4a434e47-f920-470f-a3f7-3ccb421a50c4	23851	ORF3a	normal
SHEF-C769A	SHEF-C769A_no-human.fastq.gz_35b19d8d-d9d7-4f87-88c6-16a82480f3ae	829	ORF1ab	truncated
SHEF-C100B	SHEF-C100B_no-human.fastq.gz_25cfe833-2c2d-4185-a078-5ac59e2897f3	11778	S	normal
SHEF-D2AFA	SHEF-D2AFA_no-human.fastq.gz_81382052-7029-4816-adb1-b5537b308ebe	18940	S	normal
SHEF-C1CE9	SHEF-C1CE9_no-human.fastq.gz_bfb04716-079b-44da-92c3-e830705e187b	17910	S	normal
SHEF-C100B	SHEF-C100B_no-human.fastq.gz_dcde8d9d-1898-477e-9eb9-c309e834ef0d	3360	ORF1ab	truncated
SHEF-C6464	SHEF-C6464_no-human.fastq.gz_3ed1595d-8b58-48cf-a60c-e912bcc98d15	10639	ORF1ab	truncated
SHEF-D1EE0	SHEF-D1EE0_no-human.fastq.gz_eae1f9a3-4cfd-4e7f-9511-384f9345626d	21061	S	normal
SHEF-C0770	SHEF-C0770_no-human.fastq.gz_3d214a98-dff9-4486-bdf7-b33b9a01a5cc	25165	ORF3a	normal
SHEF-CD245	SHEF-CD245_no-human.fastq.gz_ad6389f5-12f0-4833-bd78-43b2aa86908b	5634	ORF1ab	truncated
SHEF-BFFD6	SHEF-BFFD6_no-human.fastq.gz_7b6250c9-2334-4153-adbd-e38287f8c0f1	12985	S	normal
SHEF-CE36F	SHEF-CE36F_no-human.fastq.gz_d681f13e-17b8-41de-8eb6-48794a8a2d22	22571	S	truncated
SHEF-C0E7B	SHEF-C0E7B_no-human.fastq.gz_4c6b4f93-a25d-439a-9415-1270c4e53c94	7568	ORF1ab	truncated
SHEF-CA0D5	SHEF-CA0D5_no-human.fastq.gz_8d2adaba-039a-4c84-9e3b-81ab152a306e	10655	ORF1ab	truncated
SHEF-C6C11	SHEF-C6C11_no-human.fastq.gz_76ac6bfa-1a14-473a-bc08-56992b99cd82	10639	ORF1ab	truncated
SHEF-C5B42	SHEF-C5B42_no-human.fastq.gz_60007c50-1350-470a-bb16-6448ef4b44a2	21305	S	normal
SHEF-D16E8	SHEF-D16E8_no-human.fastq.gz_3d85a24f-37ad-4fcf-a8eb-89e0350ff526	23878	ORF3a	normal
SHEF-C0118	SHEF-C0118_no-human.fastq.gz_98717eed-708e-4003-9cc1-9c7e60d815e6	26996	ORF6	normal
SHEF-C053A	SHEF-C053A_no-human.fastq.gz_ef955829-cd98-4e8a-924b-42dcf39673fa	21052	S	normal
SHEF-D16E8	SHEF-D16E8_no-human.fastq.gz_aef897ab-0be0-414b-b5a2-6a893669af9a	23878	ORF3a	normal
SHEF-CA266	SHEF-CA266_no-human.fastq.gz_5f35fb39-c8f7-4405-965a-2bd03f5056eb	25165	ORF3a	normal
SHEF-CDBE0	SHEF-CDBE0_no-human.fastq.gz_e71a957d-b33f-4a09-b27f-aa886a21c7c3	11665	S	normal
SHEF-C22B9	SHEF-C22B9_no-human.fastq.gz_3cf75730-4cb5-4d1e-ad81-6a118a9ed1aa	14661	S	normal
SHEF-CDBE0	SHEF-CDBE0_no-human.fastq.gz_18a515a2-0ea9-405a-9194-9f1cb95b2d48	11665	S	normal
SHEF-C42B7	SHEF-C42B7_no-human.fastq.gz_698fc4ab-5cfe-4eeb-aa4e-cfff36d0f8e0	19111	S	normal
SHEF-CAFBA	SHEF-CAFBA_no-human.fastq.gz_466aa320-ed74-4ca8-90a3-4c1cbd189570	19114	S	normal
SHEF-C5B42	SHEF-C5B42_no-human.fastq.gz_3dd1c47a-5b29-49cb-8da0-f1647b4428fc	25833	E	normal
SHEF-C0628	SHEF-C0628_no-human.fastq.gz_0311a8c5-f4c0-4ac6-b961-84f688ab45b9	15776	S	normal
SHEF-D16E8	SHEF-D16E8_no-human.fastq.gz_e11d0ce8-aeaa-4b4e-a8e7-bc1cd1110897	23878	ORF3a	normal
SHEF-CBBE2	SHEF-CBBE2_no-human.fastq.gz_441217a2-36c7-45ac-8408-7208e6e0028a	21052	S	normal
SHEF-C5359	SHEF-C5359_no-human.fastq.gz_f8122090-a7c7-4e7a-8a31-a58632634bd6	3364	ORF1ab	truncated
SHEF-C14C3	SHEF-C14C3_no-human.fastq.gz_7c3f0dfb-391b-4842-bded-0cb8e0fc7fa8	10639	ORF1ab	truncated
SHEF-BFDCD	SHEF-BFDCD_no-human.fastq.gz_b148b895-fe6c-4308-a962-39ba4285f1b5	23878	ORF3a	normal
SHEF-CDB2C	SHEF-CDB2C_no-human.fastq.gz_0391e902-658d-4dea-9db3-9bf491ab527b	5788	ORF1ab	truncated
SHEF-CFE6D	SHEF-CFE6D_no-human.fastq.gz_521e1cb1-a1f4-4251-b036-75c216351ebc	10639	ORF1ab	truncated
SHEF-CDF5D	SHEF-CDF5D_no-human.fastq.gz_8f7e6b48-7fc4-49e1-b9c0-192ec1fcbfba	23364	S	truncated
SHEF-C0118	SHEF-C0118_no-human.fastq.gz_394c8850-8651-4713-9e64-ef32eeacd3ad	25744	ORF3a	truncated
SHEF-CF067	SHEF-CF067_no-human.fastq.gz_6ca6b923-ea5b-441a-98c4-73147fd8fb89	25799	E	normal
SHEF-C0118	SHEF-C0118_no-human.fastq.gz_54003d77-2bf7-40c4-8387-e3052e28f93a	25744	ORF3a	truncated
SHEF-CECEC	SHEF-CECEC_no-human.fastq.gz_7311785b-2c69-4788-ab1f-b9f8aaac9c12	28883	ORF10	normal
SHEF-D3024	SHEF-D3024_no-human.fastq.gz_218ea121-9c3b-4e8b-8cf1-d2b24ab956ff	12966	S	normal
SHEF-D2C21	SHEF-D2C21_no-human.fastq.gz_d1836f8a-0fac-48b3-a91d-2783fdeae08f	3815	ORF1ab	truncated
SHEF-D0CF6	SHEF-D0CF6_no-human.fastq.gz_bcef7cdf-63ff-4c9d-b2be-805fcd371e4c	2793	ORF1ab	truncated
SHEF-C3458	SHEF-C3458_no-human.fastq.gz_46692f9b-32c6-487d-a484-f60731c49e42	912	ORF1ab	truncated
SHEF-CFCBE	SHEF-CFCBE_no-human.fastq.gz_2bb78ac3-14c2-4588-afe0-47cdd504ecaa	11168	S	normal
SHEF-C1F4A	SHEF-C1F4A_no-human.fastq.gz_5e64e8b5-d0a6-428b-a012-8338a52b79b3	22234	S	truncated
SHEF-C0172	SHEF-C0172_no-human.fastq.gz_31176cba-5fae-4330-86da-e995e77945cf	11173	S	normal
SHEF-CE04A	SHEF-CE04A_no-human.fastq.gz_d5f98371-3d3c-43d4-ab02-6b9b7247f9f7	10639	ORF1ab	truncated
SHEF-CFEB8	SHEF-CFEB8_no-human.fastq.gz_561af8bb-bb17-482d-b891-8c5cac5b66f2	28883	ORF10	normal
SHEF-CA169	SHEF-CA169_no-human.fastq.gz_85f3dc1e-afff-46e7-991d-a46f635e932d	8114	ORF1ab	truncated
SHEF-CA0D5	SHEF-CA0D5_no-human.fastq.gz_991e4909-9f0a-44e3-b343-cd8c79c1b8e7	14819	S	normal
SHEF-C0066	SHEF-C0066_no-human.fastq.gz_940de139-503d-450e-9563-5d0dc36b2d8d	24025	ORF3a	normal
SHEF-C9FF7	SHEF-C9FF7_no-human.fastq.gz_9050c41b-382e-48af-b41b-151b10840c22	26880	ORF6	normal
SHEF-CE36F	SHEF-CE36F_no-human.fastq.gz_176eb720-d8e1-4365-ba9c-d5b5996196eb	23166	S	truncated
SHEF-C7B40	SHEF-C7B40_no-human.fastq.gz_f8152a18-d20a-4dbf-b8c4-61f836c4a484	164	ORF1ab	normal
SHEF-CEC19	SHEF-CEC19_no-human.fastq.gz_3ee593b8-6f7d-4b99-87fe-9a5b593aede0	4219	ORF1ab	truncated
SHEF-CE96D	SHEF-CE96D_no-human.fastq.gz_17115b84-4b93-4d7b-b64c-6ad3ed9545dc	11676	S	normal
SHEF-D16E8	SHEF-D16E8_no-human.fastq.gz_946f0494-e9b2-4881-a203-0e9b72cfc87e	21534	S	normal
SHEF-CB0B6	SHEF-CB0B6_no-human.fastq.gz_34fd83ca-2aa9-443c-8f49-9e22a6532a21	704	ORF1ab	truncated
SHEF-CF44D	SHEF-CF44D_no-human.fastq.gz_94fb8eea-dbbf-443e-be54-653f2c8a7b57	23364	S	truncated
SHEF-C769A	SHEF-C769A_no-human.fastq.gz_c7d61aaf-3d0f-4750-b6ec-a417871a1a58	818	ORF1ab	truncated
SHEF-CC431	SHEF-CC431_no-human.fastq.gz_b0f8edfa-b6ff-4e5c-84c9-c65d1652445c	19584	S	normal
SHEF-CA0F3	SHEF-CA0F3_no-human.fastq.gz_02729b93-cc6c-4a07-ae02-b58b8d030a15	10023	ORF1ab	truncated
SHEF-C49A3	SHEF-C49A3_no-human.fastq.gz_e551a11e-9ddc-4c9a-8ed8-fb0208664d36	2691	ORF1ab	truncated
SHEF-CEE8C	SHEF-CEE8C_no-human.fastq.gz_c6c82339-9a5d-4a48-b2fd-b6720a75a481	26159	E	normal
SHEF-C232F	SHEF-C232F_no-human.fastq.gz_50446210-b6f5-4a3d-b0b3-ab4dcfeece8f	22558	S	truncated
SHEF-CC088	SHEF-CC088_no-human.fastq.gz_de7118e9-ae9a-42f7-94cb-cedb10661c38	14661	S	normal
SHEF-C56AB	SHEF-C56AB_no-human.fastq.gz_5238a6da-a69c-4669-8922-a33f40f42007	21053	S	normal
SHEF-C3485	SHEF-C3485_no-human.fastq.gz_c8d18292-ddd8-49a1-8042-906a2eb1c8fc	118	ORF1ab	normal
SHEF-C3458	SHEF-C3458_no-human.fastq.gz_2324be8e-475b-45ef-8b05-7843a7e16d17	28189	N	normal
SHEF-CB854	SHEF-CB854_no-human.fastq.gz_88b6600a-b2d9-41ba-8e2b-7a2a9bac6cd0	5789	ORF1ab	truncated
SHEF-C0716	SHEF-C0716_no-human.fastq.gz_84b83e5e-cdde-41f2-bf43-d2762f38e6b0	14661	S	normal
SHEF-CDF5D	SHEF-CDF5D_no-human.fastq.gz_6c1789c6-7097-467d-99bd-ffbdb079cae6	23364	S	truncated
SHEF-CD54C	SHEF-CD54C_no-human.fastq.gz_083987e1-81bf-416f-b66e-5cbbc67c2d30	11771	S	normal
SHEF-C1C07	SHEF-C1C07_no-human.fastq.gz_a57dd944-7cc2-4148-b03f-676d55aafc1e	183	ORF1ab	normal
SHEF-C7B6E	SHEF-C7B6E_no-human.fastq.gz_aed235ea-93c9-4425-bad3-05d8e825f4a4	24533	ORF3a	normal
SHEF-C7BB9	SHEF-C7BB9_no-human.fastq.gz_87a54463-5111-4201-9368-a30b9b818925	3362	ORF1ab	truncated
SHEF-C51E6	SHEF-C51E6_no-human.fastq.gz_a076b252-5377-49bb-851a-9edbc511da83	19132	S	normal
SHEF-CE04A	SHEF-CE04A_no-human.fastq.gz_8a2fee36-85d1-49fb-8e37-05ee727b086c	10639	ORF1ab	truncated
SHEF-D16E8	SHEF-D16E8_no-human.fastq.gz_aad620d1-46f9-4437-8fb0-278af2409df9	23878	ORF3a	normal
SHEF-C2F76	SHEF-C2F76_no-human.fastq.gz_13dcf0f3-0248-405f-bdc1-729cfce1a6b6	21058	S	normal
SHEF-C233E	SHEF-C233E_no-human.fastq.gz_feb721d4-48d3-47e6-baf0-efd8b03dbe79	86	ORF1ab	normal
SHEF-D1E59	SHEF-D1E59_no-human.fastq.gz_0af37ba2-42a1-482c-8e05-575dcb43175e	141	ORF1ab	normal
SHEF-D1E95	SHEF-D1E95_no-human.fastq.gz_2f643fdc-7062-45a5-8e31-d0ab226140d3	22604	S	truncated
SHEF-CD245	SHEF-CD245_no-human.fastq.gz_f5875941-0b8e-45fe-b0e2-e9ffe68d7534	8114	ORF1ab	truncated
SHEF-C3300	SHEF-C3300_no-human.fastq.gz_1558f667-20f8-4a8c-84dd-9278131b0571	10639	ORF1ab	truncated
SHEF-C00FD	SHEF-C00FD_no-human.fastq.gz_e62e8a0c-de8b-4e2b-bdd6-460c1160165e	21052	S	normal
SHEF-C757F	SHEF-C757F_no-human.fastq.gz_07ac5f22-04f0-4510-b8eb-55cd8442ae11	18553	S	normal
SHEF-CA1B4	SHEF-CA1B4_no-human.fastq.gz_7beb14d8-4487-46eb-9fab-65227104afb1	10639	ORF1ab	truncated
SHEF-BFD63	SHEF-BFD63_no-human.fastq.gz_2475eee2-b4ec-4394-8ff3-dbbde9974402	5656	ORF1ab	truncated
SHEF-C18E5	SHEF-C18E5_no-human.fastq.gz_1bd57278-37a8-4ccb-bd1c-826f2e3fa715	10639	ORF1ab	truncated
SHEF-C37B9	SHEF-C37B9_no-human.fastq.gz_e0e4728c-1d38-46fe-b2d2-bf359e2f3b16	10639	ORF1ab	truncated
SHEF-CB3F9	SHEF-CB3F9_no-human.fastq.gz_045ea2f5-5c14-4504-a7c0-85c07582bb73	5810	ORF1ab	truncated
SHEF-C85AB	SHEF-C85AB_no-human.fastq.gz_03874e93-5344-47e8-9478-41a093ef61f2	8071	ORF1ab	truncated
SHEF-C6060	SHEF-C6060_no-human.fastq.gz_676b6056-7f91-405a-b7e0-d46e920725e9	19112	S	normal
SHEF-CDC92	SHEF-CDC92_no-human.fastq.gz_773b7e47-f63f-4289-9d64-5c02925643c8	4017	ORF1ab	truncated
SHEF-CA1B4	SHEF-CA1B4_no-human.fastq.gz_d54167e0-4e60-4bba-aab1-081d26291704	6255	ORF1ab	truncated
SHEF-C84DB	SHEF-C84DB_no-human.fastq.gz_b0a70ac3-ea51-42ff-a7d5-eca84800b143	3371	ORF1ab	truncated
SHEF-C2CF7	SHEF-C2CF7_no-human.fastq.gz_a33ce267-6960-47d9-b2dd-8a9e99799f62	4579	ORF1ab	truncated
SHEF-CD245	SHEF-CD245_no-human.fastq.gz_6f7e9835-f681-4bfb-b771-1e9cd16c2611	5634	ORF1ab	truncated
SHEF-C2B36	SHEF-C2B36_no-human.fastq.gz_bf42c59b-165b-4a63-a931-6f870760e4a9	10639	ORF1ab	truncated
SHEF-CEDE9	SHEF-CEDE9_no-human.fastq.gz_3e56b2c1-2d52-434d-aceb-72b98a97d660	22169	S	truncated
SHEF-C8F07	SHEF-C8F07_no-human.fastq.gz_970dfa4a-2b9c-44f8-9fa9-7deee3d33260	22570	S	truncated
SHEF-C05C1	SHEF-C05C1_no-human.fastq.gz_5ae29e58-0408-48e4-8659-c4b3900af50b	24776	ORF3a	normal
SHEF-C06A0	SHEF-C06A0_no-human.fastq.gz_09b6d258-65b6-41cc-8c2c-df551753e366	3361	ORF1ab	truncated
SHEF-CC8DB	SHEF-CC8DB_no-human.fastq.gz_b435fb8d-7caa-4eaf-a474-53eee8a66568	21305	S	normal
SHEF-CAFBA	SHEF-CAFBA_no-human.fastq.gz_43f08121-1dc9-45ab-afc2-41efebb52107	19111	S	normal
SHEF-CDF5D	SHEF-CDF5D_no-human.fastq.gz_6b8e9727-81bc-41a6-997f-565ac92a27cc	23364	S	truncated
SHEF-D16E8	SHEF-D16E8_no-human.fastq.gz_d064f58d-4c4d-4cf2-8eca-ef836edc0d50	23878	ORF3a	normal
SHEF-C2CF7	SHEF-C2CF7_no-human.fastq.gz_2142b9b9-669e-4cb8-848b-3a29d0e59a33	3379	ORF1ab	truncated
SHEF-C0770	SHEF-C0770_no-human.fastq.gz_c37d806a-f5a9-49e9-bcb4-44554a86d94e	21054	S	normal
SHEF-CC5A7	SHEF-CC5A7_no-human.fastq.gz_1b942d08-0748-4010-8eca-d2a986c813ff	6933	ORF1ab	truncated
SHEF-CAAC8	SHEF-CAAC8_no-human.fastq.gz_75e079fe-03b7-4e5a-8a90-d560241cdd48	20419	S	normal
SHEF-D16E8	SHEF-D16E8_no-human.fastq.gz_b763b76a-be9f-4673-a2e8-7e22503fc8ce	23878	ORF3a	normal
SHEF-CA1F0	SHEF-CA1F0_no-human.fastq.gz_31fab4d2-407f-4f32-938d-1684aaf6fc56	11088	S	normal
SHEF-C3C7E	SHEF-C3C7E_no-human.fastq.gz_84dd536c-51a4-4522-b3e8-1e8a8315e6ac	3809	ORF1ab	truncated
SHEF-CF902	SHEF-CF902_no-human.fastq.gz_22f22720-6c80-4e24-b67e-f1bb8443d9a8	21052	S	normal
SHEF-C0075	SHEF-C0075_no-human.fastq.gz_81275a93-a436-4e8e-ae2c-490cae4b69b1	9887	ORF1ab	truncated
SHEF-C88A2	SHEF-C88A2_no-human.fastq.gz_43300ddc-d71f-4fe7-93e7-88a403162cb0	21057	S	normal
SHEF-CD56A	SHEF-CD56A_no-human.fastq.gz_28edeb66-c0cc-417e-a4b7-0640c549747b	3957	ORF1ab	truncated
SHEF-CD52E	SHEF-CD52E_no-human.fastq.gz_b622037b-d3a3-447c-b28c-aeedc727005f	10639	ORF1ab	truncated
SHEF-C5878	SHEF-C5878_no-human.fastq.gz_d90c19fb-7d8e-46f9-b63c-d0d3c86aefb5	8749	ORF1ab	truncated
SHEF-CA284	SHEF-CA284_no-human.fastq.gz_ffedd907-2690-4c32-b003-5d9da4df7515	22169	S	truncated
SHEF-D2C8B	SHEF-D2C8B_no-human.fastq.gz_1d6485df-4deb-4121-bcec-6b54582045f1	2688	ORF1ab	truncated
SHEF-CD412	SHEF-CD412_no-human.fastq.gz_1669a23a-b23c-4bc3-a60f-9360a5beca76	3364	ORF1ab	truncated
SHEF-CD39D	SHEF-CD39D_no-human.fastq.gz_4b791f55-acb1-4335-af24-a4a2869c575e	10007	ORF1ab	truncated
SHEF-C5BF7	SHEF-C5BF7_no-human.fastq.gz_965b562f-7f44-4206-a3d7-b69c99fe6e19	240	ORF1ab	normal
SHEF-C19F1	SHEF-C19F1_no-human.fastq.gz_091a3465-8117-4311-8547-b09655e19737	5789	ORF1ab	truncated
SHEF-C12D8	SHEF-C12D8_no-human.fastq.gz_9b97e8f7-c86d-40a2-8c97-5166d7fc675d	17292	S	normal
SHEF-D0591	SHEF-D0591_no-human.fastq.gz_9c86b268-2150-421d-98fe-20c05cb742fa	10641	ORF1ab	truncated
SHEF-C179D	SHEF-C179D_no-human.fastq.gz_b77d631e-f50f-45fb-b34a-fbb09a985ff0	20315	S	normal
SHEF-D169D	SHEF-D169D_no-human.fastq.gz_672eef95-ad30-44ac-9d0b-90c788d8a090	21052	S	normal
SHEF-CA1D2	SHEF-CA1D2_no-human.fastq.gz_e06dd996-adc2-4a74-9614-a5f5b237bedd	29431	ORF10	normal
SHEF-CA0D5	SHEF-CA0D5_no-human.fastq.gz_56d5d50d-fbad-450c-9e09-2534aa24bd73	10639	ORF1ab	truncated
SHEF-C769A	SHEF-C769A_no-human.fastq.gz_35761e82-3577-427c-9ba9-9cea0d200760	829	ORF1ab	truncated
SHEF-C9249	SHEF-C9249_no-human.fastq.gz_7bafb9e0-a5d4-46a0-9c89-9ce1d398a505	103	ORF1ab	normal
SHEF-C3B71	SHEF-C3B71_no-human.fastq.gz_a615ad8d-4e55-49d7-afc2-31f94baee739	21052	S	normal
SHEF-CB502	SHEF-CB502_no-human.fastq.gz_7acd5435-63d4-4134-b04b-c15c665bc734	725	ORF1ab	truncated
SHEF-C2055	SHEF-C2055_no-human.fastq.gz_40d6bafa-945e-4c62-b34b-b85990fb7b70	14671	S	normal
SHEF-C02E8	SHEF-C02E8_no-human.fastq.gz_a8d61fe7-efe3-46ac-8fab-0ece5a7ece54	20315	S	normal
SHEF-CA345	SHEF-CA345_no-human.fastq.gz_a96e1efe-7a0e-4748-86f7-c89cc73ff1ff	12965	S	normal
SHEF-C293C	SHEF-C293C_no-human.fastq.gz_38b6fa0c-008e-436b-b9fd-8b08b13d0fa6	28885	ORF10	normal
SHEF-D16E8	SHEF-D16E8_no-human.fastq.gz_e07ff2a9-66d7-4dea-9188-868f5f845767	23878	ORF3a	normal
SHEF-CE04A	SHEF-CE04A_no-human.fastq.gz_05a7c2d2-413e-442d-a026-68d0b963a917	10639	ORF1ab	truncated
SHEF-BFD72	SHEF-BFD72_no-human.fastq.gz_294fe30c-1395-44ed-9fc4-554b34a8832e	29153	ORF10	normal
SHEF-CA0D5	SHEF-CA0D5_no-human.fastq.gz_4aaaac8f-5a0d-44cb-9be3-0edb359b4c1d	10639	ORF1ab	truncated
SHEF-C336A	SHEF-C336A_no-human.fastq.gz_8618776e-c222-4eed-b331-7f3a80c8b78a	17903	S	normal
SHEF-C277E	SHEF-C277E_no-human.fastq.gz_4a68f4be-b1b1-4a88-90a8-9aa9ed8b2c49	22558	S	truncated
SHEF-CAFC9	SHEF-CAFC9_no-human.fastq.gz_56ba581d-ee65-4239-8f45-6618596eae8f	23851	ORF3a	normal
SHEF-C7AE9	SHEF-C7AE9_no-human.fastq.gz_3539d5ca-1eb2-41c9-b145-520e3774ffde	4579	ORF1ab	truncated
SHEF-CA0D5	SHEF-CA0D5_no-human.fastq.gz_abe66cb4-b30b-4c95-82c4-470a26e008a2	10639	ORF1ab	truncated
SHEF-C0E7B	SHEF-C0E7B_no-human.fastq.gz_f557d33c-e377-4ef9-99ca-af5d5d2011c9	7568	ORF1ab	truncated
SHEF-CC185	SHEF-CC185_no-human.fastq.gz_9e326cc2-7139-461d-9433-87338f1a0994	4579	ORF1ab	truncated
SHEF-D1EE0	SHEF-D1EE0_no-human.fastq.gz_24933655-5387-453d-b16b-ad355a10bbc7	27678	ORF7b	normal
SHEF-C0118	SHEF-C0118_no-human.fastq.gz_191279f1-cb21-4500-8b18-2121d2d728d6	25744	ORF3a	truncated
SHEF-C769A	SHEF-C769A_no-human.fastq.gz_b8c16ca2-d25e-4a57-a4c7-463bb5cb52d5	818	ORF1ab	truncated
SHEF-C16DC	SHEF-C16DC_no-human.fastq.gz_a04fd786-2d68-4f1b-a947-db1639d6dd85	93	ORF1ab	normal
SHEF-C17E8	SHEF-C17E8_no-human.fastq.gz_6c15f3a2-f466-4511-a78e-558378653dcb	27485	ORF7b	normal
SHEF-C0C35	SHEF-C0C35_no-human.fastq.gz_ef0ce0a4-5832-4c24-80ed-cb5b775d5d73	27676	ORF7b	normal
SHEF-CA749	SHEF-CA749_no-human.fastq.gz_13204695-316c-4707-b870-2e4034508513	10639	ORF1ab	truncated
SHEF-C32C7	SHEF-C32C7_no-human.fastq.gz_1982d8e6-b8b7-4fee-96cf-651864ebf2e9	27486	ORF7b	normal
SHEF-C84DB	SHEF-C84DB_no-human.fastq.gz_dcfb016e-2cdb-46d5-9312-0ebc8e6d5abc	8053	ORF1ab	truncated
SHEF-C56AB	SHEF-C56AB_no-human.fastq.gz_b0657ce3-9576-4052-ae85-8f3e3c80c97e	24491	ORF3a	normal
SHEF-C7F26	SHEF-C7F26_no-human.fastq.gz_b4e00dd1-6db3-4076-bf53-3a5b343a3b9f	28883	ORF10	normal
SHEF-D2429	SHEF-D2429_no-human.fastq.gz_dda94697-67f0-4dcb-a6d6-e9b030c8ba70	14669	S	normal
SHEF-CD52E	SHEF-CD52E_no-human.fastq.gz_fc883bca-266e-424c-a5ce-c7c332baaf4e	10639	ORF1ab	truncated
SHEF-C27F6	SHEF-C27F6_no-human.fastq.gz_b7f8c56b-bf67-456b-835f-ebb7af5c06c1	3369	ORF1ab	truncated
SHEF-C9F24	SHEF-C9F24_no-human.fastq.gz_01299d33-c607-422a-bbad-57f3c2efa466	141	ORF1ab	normal
SHEF-CF44D	SHEF-CF44D_no-human.fastq.gz_4a80a925-62a8-47b3-8aa7-23ed9c9970c7	22558	S	truncated
SHEF-C904F	SHEF-C904F_no-human.fastq.gz_3a309fb2-737c-436f-96d9-54bde514b8c5	21052	S	normal
SHEF-D0BBD	SHEF-D0BBD_no-human.fastq.gz_6a548d5a-df50-47ff-844c-56211e7c1f2f	122	ORF1ab	normal
SHEF-CA4BB	SHEF-CA4BB_no-human.fastq.gz_d61ad0f7-252c-4d63-96d1-b5375e8579bf	28164	N	normal
SHEF-C5FEC	SHEF-C5FEC_no-human.fastq.gz_5045935b-4089-45f9-b303-89c8edf9c381	25800	E	normal
SHEF-C87A5	SHEF-C87A5_no-human.fastq.gz_c94375d8-3de4-4956-add9-ab04c69c83ab	28883	ORF10	normal
SHEF-CA6A6	SHEF-CA6A6_no-human.fastq.gz_d620cd61-478f-46dd-b262-20ba043bed43	25165	ORF3a	normal
SHEF-D2C8B	SHEF-D2C8B_no-human.fastq.gz_cdbfc5c0-5f13-4ba4-b164-0a6ae8414356	28883	ORF10	normal
SHEF-C8C79	SHEF-C8C79_no-human.fastq.gz_ae49d4f8-b02a-4023-ae77-8202948f286b	2139	ORF1ab	truncated
SHEF-D10F9	SHEF-D10F9_no-human.fastq.gz_fdaafde7-47b8-4c72-8e37-9baeb14474c3	164	ORF1ab	normal
SHEF-C4F56	SHEF-C4F56_no-human.fastq.gz_5c8b19e9-a598-4965-bcb1-cc1314c9ad29	116	ORF1ab	normal
SHEF-C293C	SHEF-C293C_no-human.fastq.gz_0e375037-acd1-4dcf-bfec-4f26bacda7a4	141	ORF1ab	normal
SHEF-D0625	SHEF-D0625_no-human.fastq.gz_29c8148f-b3d3-4e29-b65c-fd7a39ac99af	14669	S	normal
SHEF-C95AA	SHEF-C95AA_no-human.fastq.gz_2557f442-89ae-468f-990b-e4a6ffab5c06	14661	S	normal
SHEF-CCE7F	SHEF-CCE7F_no-human.fastq.gz_f25fc386-55d8-4d61-91ad-82d2cc75d0aa	5808	ORF1ab	truncated
SHEF-CB238	SHEF-CB238_no-human.fastq.gz_f267cbd1-8332-49f7-a2db-fe9670fe5495	5705	ORF1ab	truncated
SHEF-CAFC9	SHEF-CAFC9_no-human.fastq.gz_70a54e92-8022-4ade-8a5a-187cb30a917f	23851	ORF3a	normal
SHEF-C277E	SHEF-C277E_no-human.fastq.gz_e4379077-7bd2-4a33-85da-614545f0c5d4	22558	S	truncated
SHEF-D1A82	SHEF-D1A82_no-human.fastq.gz_4d4e1851-2645-4051-a7cb-419edc6701d7	21052	S	normal
SHEF-CAB89	SHEF-CAB89_no-human.fastq.gz_9a62d485-388d-42be-9912-d1b5a78c43df	27673	ORF7b	normal
SHEF-CE04A	SHEF-CE04A_no-human.fastq.gz_22cd2ce4-4d5e-453d-b989-48cf97f4f0af	10639	ORF1ab	truncated
SHEF-CB0B6	SHEF-CB0B6_no-human.fastq.gz_43f88bde-d3c3-4c59-8cf2-e29aa54021ee	704	ORF1ab	truncated
SHEF-CD245	SHEF-CD245_no-human.fastq.gz_3f8f6468-7266-41f3-b271-8bd80798dcff	8114	ORF1ab	truncated
SHEF-C0628	SHEF-C0628_no-human.fastq.gz_09e2156a-43a6-4fd8-86b8-93c7e9a70290	8144	ORF1ab	truncated
SHEF-CA363	SHEF-CA363_no-human.fastq.gz_bdea999c-1392-48be-9e35-a3fdcb09ef9b	12965	S	normal
SHEF-CD245	SHEF-CD245_no-human.fastq.gz_f8f7b335-1664-4379-a81a-dda0d6c60a89	8118	ORF1ab	truncated
SHEF-C49A3	SHEF-C49A3_no-human.fastq.gz_c62cd21b-7bd7-4961-8d48-819d229b87d8	26095	E	normal
SHEF-C769A	SHEF-C769A_no-human.fastq.gz_289025e3-3bfd-4f5a-8aac-a30af8d24077	818	ORF1ab	truncated
SHEF-C590C	SHEF-C590C_no-human.fastq.gz_b83a9ab5-7bda-4380-b7a6-ebcf94a68126	4579	ORF1ab	truncated
SHEF-C87A5	SHEF-C87A5_no-human.fastq.gz_853600ea-be79-495d-8ebc-f3a0f42e0f2e	2796	ORF1ab	truncated
SHEF-CD245	SHEF-CD245_no-human.fastq.gz_d8b08ab2-1321-47fe-adbc-d1dfcfe0e311	8114	ORF1ab	truncated
SHEF-C8963	SHEF-C8963_no-human.fastq.gz_0656e457-f001-432b-aa03-4e415d63b5a7	11222	S	normal
SHEF-C58A5	SHEF-C58A5_no-human.fastq.gz_599c5400-aa45-464e-aa5d-b548c7a102e9	22558	S	truncated
SHEF-C3977	SHEF-C3977_no-human.fastq.gz_f9e253d8-d385-47a9-8e50-8f58bb687e04	825	ORF1ab	truncated
SHEF-D0DD5	SHEF-D0DD5_no-human.fastq.gz_d5a297bf-d6e7-4d29-b4dd-239bdc03936e	12966	S	normal
SHEF-C72B4	SHEF-C72B4_no-human.fastq.gz_dda92ab6-d32b-46dd-afdd-f16721c847bf	10026	ORF1ab	truncated
SHEF-CC853	SHEF-CC853_no-human.fastq.gz_28f2f375-0d5d-45eb-b9ab-06849aff7d56	29477	ORF10	normal
SHEF-BFFF4	SHEF-BFFF4_no-human.fastq.gz_ddee3d57-0bff-44e8-b2e7-1ec6d37df343	5774	ORF1ab	truncated
SHEF-C690B	SHEF-C690B_no-human.fastq.gz_bf591aee-62d3-4539-9556-b9c6f9a58525	28245	N	normal
SHEF-CFAB4	SHEF-CFAB4_no-human.fastq.gz_8f930f69-81a4-410a-9638-1c6503614cf7	22112	S	truncated
SHEF-C88DF	SHEF-C88DF_no-human.fastq.gz_eb23ccd3-c739-406b-8cc6-118f0df480d5	27675	ORF7b	normal
SHEF-CBEE9	SHEF-CBEE9_no-human.fastq.gz_ee04cf8d-4d73-423e-aaaa-98be0d377718	19751	S	normal
SHEF-D0CF6	SHEF-D0CF6_no-human.fastq.gz_c8e0abfd-0455-48de-a984-971bfae86ca5	10642	ORF1ab	truncated
SHEF-C59C0	SHEF-C59C0_no-human.fastq.gz_49d9574a-47c0-436e-990c-c07a05d7fed8	6247	ORF1ab	truncated
SHEF-C9E36	SHEF-C9E36_no-human.fastq.gz_6d4af71e-6dc7-49d8-9743-5cadf1a705aa	189	ORF1ab	normal
SHEF-C6F27	SHEF-C6F27_no-human.fastq.gz_e9986f6b-3e81-40cb-a146-6136cc876c58	236	ORF1ab	normal
SHEF-C0312	SHEF-C0312_no-human.fastq.gz_3c5d0905-b7c0-4005-9a38-9f622dbdd836	19584	S	normal
SHEF-C8374	SHEF-C8374_no-human.fastq.gz_39389167-280c-4db6-9ce4-df2a5a903725	8144	ORF1ab	truncated
SHEF-CD430	SHEF-CD430_no-human.fastq.gz_92729a0b-d06e-4214-a6b0-24c233b79585	7502	ORF1ab	truncated
SHEF-C0716	SHEF-C0716_no-human.fastq.gz_26498e19-a948-4830-b134-166fc7690473	14661	S	normal
SHEF-CB0E3	SHEF-CB0E3_no-human.fastq.gz_f8ae29ad-0f81-4050-b1dd-b59cd7a14510	27016	ORF6	normal
SHEF-C757F	SHEF-C757F_no-human.fastq.gz_e41faedd-93b3-412b-80fe-4095f02c6cdc	21052	S	normal
SHEF-C7C98	SHEF-C7C98_no-human.fastq.gz_4106fd26-69be-40ae-8363-f5652b105ccc	10639	ORF1ab	truncated
SHEF-CA7EF	SHEF-CA7EF_no-human.fastq.gz_e72d430b-4f26-4f80-a1f5-4f47da8562a1	20315	S	normal
SHEF-D2429	SHEF-D2429_no-human.fastq.gz_7dc49a0a-f02b-4a8f-b421-491d0088319f	19756	S	normal
SHEF-D16E8	SHEF-D16E8_no-human.fastq.gz_43a7a6b0-d4b7-48ca-919a-084da631bf2b	23878	ORF3a	normal
SHEF-C769A	SHEF-C769A_no-human.fastq.gz_44c56fd7-2513-49cc-a4da-6b92af1e4722	818	ORF1ab	truncated
SHEF-C541A	SHEF-C541A_no-human.fastq.gz_e3482c64-4ab4-4703-9116-b19dcdeaf959	912	ORF1ab	truncated
SHEF-CC6E0	SHEF-CC6E0_no-human.fastq.gz_e266be8a-829d-4863-a45f-089e635e9837	12965	S	normal
SHEF-CC4AA	SHEF-CC4AA_no-human.fastq.gz_e6f15bb7-8855-4a51-a8ac-17202c3054ba	10642	ORF1ab	truncated
SHEF-C4CF5	SHEF-C4CF5_no-human.fastq.gz_c764964e-41df-4e38-814a-be65e9ffaef6	28883	ORF10	normal
SHEF-C0E7B	SHEF-C0E7B_no-human.fastq.gz_1b6dceac-b769-4526-83e4-4b6f519eff0c	28883	ORF10	normal
SHEF-CDF5D	SHEF-CDF5D_no-human.fastq.gz_557e11fc-d269-4836-be93-bbb73c0dbaaa	23364	S	truncated
SHEF-C100B	SHEF-C100B_no-human.fastq.gz_49c05b03-509f-4c47-b580-e139d7c17f64	5789	ORF1ab	truncated
SHEF-CD245	SHEF-CD245_no-human.fastq.gz_00f1a351-149f-4b5b-b519-813807145639	8115	ORF1ab	truncated
SHEF-CEDE9	SHEF-CEDE9_no-human.fastq.gz_3883be02-2a31-4c6f-baec-206962b6ecd6	22169	S	truncated
SHEF-C7B5F	SHEF-C7B5F_no-human.fastq.gz_53d6ee56-302d-40d4-987b-7fe0cdb0b0a2	21052	S	normal
SHEF-CE684	SHEF-CE684_no-human.fastq.gz_0416b864-c384-4c18-9245-01df7166e3b7	16804	S	normal
SHEF-C0691	SHEF-C0691_no-human.fastq.gz_a468525b-62d6-40b5-981f-e2c01d329954	22558	S	truncated
SHEF-C769A	SHEF-C769A_no-human.fastq.gz_a17257ba-d7a5-4571-b619-99cf0ba47c73	818	ORF1ab	truncated
SHEF-D0D99	SHEF-D0D99_no-human.fastq.gz_5dcdfcc6-4d08-4f6d-8af0-f2986cd10a2a	21510	S	normal
SHEF-C095C	SHEF-C095C_no-human.fastq.gz_06a262e7-e59f-444c-8327-c0515758533c	8114	ORF1ab	truncated
SHEF-C569C	SHEF-C569C_no-human.fastq.gz_f954e29a-8699-4673-af71-a0516dfa7c0e	21052	S	normal
SHEF-D09A4	SHEF-D09A4_no-human.fastq.gz_83194d44-11ca-47c4-a89a-173c0057048b	4017	ORF1ab	truncated
SHEF-C517D	SHEF-C517D_no-human.fastq.gz_d1647970-14bc-4bb2-b342-cfe418584fe7	4579	ORF1ab	truncated
SHEF-D0B62	SHEF-D0B62_no-human.fastq.gz_86e9cc92-180b-4420-8fcd-307069f78812	81	ORF1ab	normal
SHEF-CAFBA	SHEF-CAFBA_no-human.fastq.gz_52b1beb6-51f5-4b94-8966-58aa4b134c2d	19111	S	normal
SHEF-C368F	SHEF-C368F_no-human.fastq.gz_b16e2cca-a9c7-41e4-aa2c-6b9c01d83b48	10639	ORF1ab	truncated
SHEF-C5878	SHEF-C5878_no-human.fastq.gz_2846e811-7e44-482b-a7fc-912245cb1b8e	19598	S	normal
SHEF-C691A	SHEF-C691A_no-human.fastq.gz_dd0632d3-f2ec-4f2c-b9fb-5345cdf899ce	10598	ORF1ab	truncated
SHEF-C904F	SHEF-C904F_no-human.fastq.gz_a0c36035-4036-4c1d-a3db-7759cdedafd3	21052	S	normal
SHEF-D1026	SHEF-D1026_no-human.fastq.gz_dae9053f-6436-46d1-9126-037be957229b	8079	ORF1ab	truncated
SHEF-C51E6	SHEF-C51E6_no-human.fastq.gz_a2794ff9-77f0-4015-b1df-a512ba9ddf4d	25852	E	normal
SHEF-D14DF	SHEF-D14DF_no-human.fastq.gz_104ce95c-7c6d-4f1d-83bf-f240c47b6813	23198	S	truncated
SHEF-C35DD	SHEF-C35DD_no-human.fastq.gz_c415b2a9-cc73-4106-9f6b-fb5e8ba44e9c	8144	ORF1ab	truncated
SHEF-C3DF3	SHEF-C3DF3_no-human.fastq.gz_595fdfe9-e35e-4d4e-b8d2-0adc3a860fff	88	ORF1ab	normal
SHEF-CCBD2	SHEF-CCBD2_no-human.fastq.gz_2f374e98-7227-4327-9def-a30499cb1166	12989	S	normal
SHEF-C0E7B	SHEF-C0E7B_no-human.fastq.gz_5897c52c-421a-4e96-b756-68427c8c9a25	26289	ORF3a	truncated
SHEF-CE4B7	SHEF-CE4B7_no-human.fastq.gz_c7b641e8-042a-4dfe-b0f4-025e3266c3c2	21052	S	normal
SHEF-C06A0	SHEF-C06A0_no-human.fastq.gz_b93b16f7-f1b7-492e-bc55-59eb379dc1ca	3361	ORF1ab	truncated
SHEF-CBBB5	SHEF-CBBB5_no-human.fastq.gz_29c52645-7843-4599-9d68-2f3125d0a544	5796	ORF1ab	truncated
SHEF-CD47C	SHEF-CD47C_no-human.fastq.gz_c9996549-d924-4e8a-b7e7-751af6609b71	21052	S	normal
SHEF-C3C23	SHEF-C3C23_no-human.fastq.gz_53f41810-008f-4497-bd74-c3fefee0cfb6	22503	S	truncated
SHEF-CAA8C	SHEF-CAA8C_no-human.fastq.gz_45c69ba7-7dae-4504-9c95-fb5957919340	23927	ORF3a	normal
SHEF-C05A3	SHEF-C05A3_no-human.fastq.gz_fbe91257-e559-400c-82c5-0bb532b58f12	21063	S	normal
SHEF-CC880	SHEF-CC880_no-human.fastq.gz_454c7e86-23fd-4b44-a8a7-6501f1f0ff82	28190	N	normal
SHEF-D1536	SHEF-D1536_no-human.fastq.gz_2f316b04-19f8-4b47-b434-f1de667f5044	4579	ORF1ab	truncated
SHEF-CDCCF	SHEF-CDCCF_no-human.fastq.gz_22c39a79-8e6e-4871-9caf-f25654befd2e	3368	ORF1ab	truncated
SHEF-CB502	SHEF-CB502_no-human.fastq.gz_8977fea3-efe8-4a9c-be3a-9df1bcc61c89	29331	ORF10	normal
SHEF-C769A	SHEF-C769A_no-human.fastq.gz_51e0c9bd-a8a5-4b35-81dd-db34ade41887	818	ORF1ab	truncated
SHEF-D09A4	SHEF-D09A4_no-human.fastq.gz_602ec455-e4d2-4a54-b53c-a5fd0d7fec2e	28883	ORF10	normal
SHEF-CB58A	SHEF-CB58A_no-human.fastq.gz_d7de0a87-7021-4ffd-b3f6-7c7c9653b586	22558	S	truncated
SHEF-CA0D5	SHEF-CA0D5_no-human.fastq.gz_ccb14565-58f4-44e5-a764-2bfcc2ab3de8	14819	S	normal
SHEF-CEC37	SHEF-CEC37_no-human.fastq.gz_b9d2df36-6eb0-4317-8cd8-80354cd82589	104	ORF1ab	normal
SHEF-CA04E	SHEF-CA04E_no-human.fastq.gz_405dac3f-3cb7-43b9-8769-084e65a2e7ff	21052	S	normal
SHEF-C3458	SHEF-C3458_no-human.fastq.gz_63fe9313-3736-4eaa-abc7-865a3b060930	908	ORF1ab	truncated
SHEF-C2C7F	SHEF-C2C7F_no-human.fastq.gz_fca6e73a-fff8-4b5d-b1e8-b7edfe6ea17c	22567	S	truncated
SHEF-C7C4D	SHEF-C7C4D_no-human.fastq.gz_6cf9b18a-140c-4574-9ed6-613996a50566	10639	ORF1ab	truncated
SHEF-C0E7B	SHEF-C0E7B_no-human.fastq.gz_5b05c0b3-bcf8-4f4b-84ca-f8401ddc7da7	7575	ORF1ab	truncated
SHEF-D10F9	SHEF-D10F9_no-human.fastq.gz_2f60242d-8580-4628-a81e-c4b03db9e538	12950	S	normal
SHEF-C17E8	SHEF-C17E8_no-human.fastq.gz_05219433-7b04-4b86-82c5-be1bb1cf726c	704	ORF1ab	truncated
SHEF-C37B9	SHEF-C37B9_no-human.fastq.gz_6210f823-cff6-4f54-9001-af6ffe4b5ce5	10645	ORF1ab	truncated
SHEF-CF647	SHEF-CF647_no-human.fastq.gz_027d87e3-3066-4dde-96a8-3f5d5695656a	5787	ORF1ab	truncated
SHEF-C830B	SHEF-C830B_no-human.fastq.gz_4d2e09b8-0e0e-44e3-9a66-9013b95e9a0e	25800	E	normal
SHEF-C0215	SHEF-C0215_no-human.fastq.gz_db8a9a99-8e76-4285-847e-c904a1f1ee03	21052	S	normal
SHEF-D09A4	SHEF-D09A4_no-human.fastq.gz_d44c9f3f-d345-449b-91fc-e3169d2a8bfa	28883	ORF10	normal
SHEF-C691A	SHEF-C691A_no-human.fastq.gz_4035eb0c-e08e-429e-b9f1-451a3664bc76	21052	S	normal
SHEF-CED9E	SHEF-CED9E_no-human.fastq.gz_2767ad68-f8d1-4846-904a-ef1802f41ab8	10639	ORF1ab	truncated
SHEF-CBC1C	SHEF-CBC1C_no-human.fastq.gz_3265ac6b-2a9f-4874-aed1-9bc589906cf0	3421	ORF1ab	truncated
SHEF-CEE04	SHEF-CEE04_no-human.fastq.gz_0dcfe4fa-5608-476e-8a16-5944ec1db8ba	114	ORF1ab	normal
SHEF-C4C7D	SHEF-C4C7D_no-human.fastq.gz_4554e83f-3ade-4fc6-a449-d749031badd1	7502	ORF1ab	truncated
SHEF-D0388	SHEF-D0388_no-human.fastq.gz_d9a0af7e-171b-45fb-b80d-055945f43420	150	ORF1ab	normal
SHEF-C2B45	SHEF-C2B45_no-human.fastq.gz_2f9e5e16-a93c-480b-b11b-665e04b4b082	10639	ORF1ab	truncated
SHEF-C3A0B	SHEF-C3A0B_no-human.fastq.gz_4c9c4190-8d5d-49a8-8d17-8d3510395781	14750	S	normal
SHEF-C93EC	SHEF-C93EC_no-human.fastq.gz_f574a586-42f1-4c29-b126-1d8210c6dca3	101	ORF1ab	normal
SHEF-C8620	SHEF-C8620_no-human.fastq.gz_181b00c6-6146-44ad-a26e-88ff7ceab473	11676	S	normal
SHEF-C7885	SHEF-C7885_no-human.fastq.gz_e78b13a1-0310-4f4b-a738-55da8c8fa062	21052	S	normal
SHEF-CC0A6	SHEF-CC0A6_no-human.fastq.gz_80ec4878-c799-4128-b230-1c7850e92aaf	3365	ORF1ab	truncated
SHEF-C9FF7	SHEF-C9FF7_no-human.fastq.gz_103a10e8-4a59-415c-8683-83e0756ff2a1	21052	S	normal
SHEF-D086B	SHEF-D086B_no-human.fastq.gz_e22909f7-3be3-4a3e-b317-0d4df80960ec	21052	S	normal
SHEF-D2720	SHEF-D2720_no-human.fastq.gz_638fd8e9-ecbd-4291-86f1-f6cb9bb19ede	20315	S	normal
SHEF-C56AB	SHEF-C56AB_no-human.fastq.gz_aba0b7f8-b93a-4b22-8f9f-d6f2e881c6b0	8071	ORF1ab	truncated
SHEF-D1A82	SHEF-D1A82_no-human.fastq.gz_50b44220-a13f-48f9-9f03-534f9b81ab47	21052	S	normal
SHEF-CFE6D	SHEF-CFE6D_no-human.fastq.gz_943f1c7e-b3e5-4a4e-80cf-c1f5ce93ad27	28133	N	normal
SHEF-C001B	SHEF-C001B_no-human.fastq.gz_b4ef08c6-c26b-4bf0-b272-e55bdcec5423	12965	S	normal
SHEF-D0CF6	SHEF-D0CF6_no-human.fastq.gz_e9df5440-2600-4aec-ba4e-4ce15c3d5308	21052	S	normal
SHEF-CAFBA	SHEF-CAFBA_no-human.fastq.gz_00570c4e-af25-4f40-bbf4-981ec1bd8a79	19111	S	normal
SHEF-C277E	SHEF-C277E_no-human.fastq.gz_81381484-f701-4dcc-8564-66e1e82947c2	22558	S	truncated
SHEF-C4CF5	SHEF-C4CF5_no-human.fastq.gz_38342831-7da0-4abe-a88c-0c45f190f89f	28883	ORF10	normal
SHEF-D0300	SHEF-D0300_no-human.fastq.gz_8f87a2f0-e2b9-4390-b57a-469ff0d4613a	28883	ORF10	normal
SHEF-CB502	SHEF-CB502_no-human.fastq.gz_22a1ac53-7e50-42a6-b3b9-c6d8713737d1	725	ORF1ab	truncated
SHEF-CA020	SHEF-CA020_no-human.fastq.gz_b5055135-38db-4510-a00d-53eaf0257a46	134	ORF1ab	normal
SHEF-D2F82	SHEF-D2F82_no-human.fastq.gz_69ac7262-6f26-46cf-ae2f-978a33f9c9b3	22563	S	truncated
SHEF-CBB1F	SHEF-CBB1F_no-human.fastq.gz_9d88769b-4895-475f-97ae-f21e172bdab6	10639	ORF1ab	truncated
SHEF-CA0F3	SHEF-CA0F3_no-human.fastq.gz_33ce1e49-1d58-4e30-b49c-6aaf4e852ccd	10639	ORF1ab	truncated
SHEF-CD412	SHEF-CD412_no-human.fastq.gz_9d3a2b25-0c05-45bc-9182-1bde7b731b14	85	ORF1ab	normal
SHEF-CD245	SHEF-CD245_no-human.fastq.gz_a4906b75-5d45-4ee1-ac94-9daa8042252b	8114	ORF1ab	truncated
SHEF-C65F8	SHEF-C65F8_no-human.fastq.gz_f15bc22a-bb45-4dfc-ae56-df1d72080a71	11161	S	normal
SHEF-CD245	SHEF-CD245_no-human.fastq.gz_d8b17928-d774-463c-93c5-6270605ae2ef	8115	ORF1ab	truncated
SHEF-C17E8	SHEF-C17E8_no-human.fastq.gz_917c07a3-d05f-48d4-a5ff-85e8c0fdf8ae	704	ORF1ab	truncated
SHEF-CBF22	SHEF-CBF22_no-human.fastq.gz_4c97c3be-3e38-4a7d-9011-25694075fd96	12965	S	normal
SHEF-CF7DB	SHEF-CF7DB_no-human.fastq.gz_f751decf-dd98-4a8d-9670-8cabe33ac4d1	2459	ORF1ab	truncated
SHEF-CF6A1	SHEF-CF6A1_no-human.fastq.gz_76c6ab5c-b675-4bba-9f65-e804462567ec	19756	S	normal
SHEF-CA0D5	SHEF-CA0D5_no-human.fastq.gz_e020cd4b-f36b-4f3c-a089-927b2900f061	14821	S	normal
SHEF-C46E8	SHEF-C46E8_no-human.fastq.gz_cc174438-0cd7-4c4a-b938-574c6b3163cd	7514	ORF1ab	truncated
SHEF-C1E01	SHEF-C1E01_no-human.fastq.gz_2288f13e-d276-4a2f-ad8d-c2fbf37f32b3	2691	ORF1ab	truncated
SHEF-C09D4	SHEF-C09D4_no-human.fastq.gz_3b33a265-67dd-4ffd-92f7-dac8301d8210	21052	S	normal
SHEF-C86A8	SHEF-C86A8_no-human.fastq.gz_4883e2c8-e4fc-46f0-bd2d-79a74275ce6f	2688	ORF1ab	truncated
SHEF-CFFF1	SHEF-CFFF1_no-human.fastq.gz_41a23d80-53b2-4891-b32e-00e8dad1c6b0	21305	S	normal
SHEF-C5A81	SHEF-C5A81_no-human.fastq.gz_7ba67905-5684-44ee-85bc-ec6df744df90	20315	S	normal
SHEF-C0118	SHEF-C0118_no-human.fastq.gz_f4be4bc4-758e-4850-b436-39c2d3d802d9	25744	ORF3a	truncated
SHEF-C3230	SHEF-C3230_no-human.fastq.gz_abd19ef0-77d5-4e87-a45e-5cc4ab9dedcf	249	ORF1ab	normal
SHEF-C469D	SHEF-C469D_no-human.fastq.gz_2aefa6cd-fd16-4080-b7f7-c8ed00b87c21	27673	ORF7b	normal
SHEF-C7FAE	SHEF-C7FAE_no-human.fastq.gz_3a92c3d5-4243-4558-8f99-37d6db2540c8	12965	S	normal
SHEF-CB9CA	SHEF-CB9CA_no-human.fastq.gz_fd612f14-ba67-4b21-8753-59ef55c91463	28215	N	normal
SHEF-CD55B	SHEF-CD55B_no-human.fastq.gz_9404535d-1451-4ce1-a60e-ca302616ebe9	95	ORF1ab	normal
SHEF-D227A	SHEF-D227A_no-human.fastq.gz_9599d9c0-89d5-4240-b373-401b65019d63	12965	S	normal
SHEF-C32C7	SHEF-C32C7_no-human.fastq.gz_2afe7035-544b-49db-82a8-8c07bdf209df	12965	S	normal
SHEF-C8374	SHEF-C8374_no-human.fastq.gz_2270577f-e118-42e1-ab2c-d590f3444298	912	ORF1ab	truncated
SHEF-C1645	SHEF-C1645_no-human.fastq.gz_bea95260-a56b-495c-ad4e-02154da83745	18940	S	normal
SHEF-C8DFE	SHEF-C8DFE_no-human.fastq.gz_1c11f5c0-d76d-4d6f-9ded-884a37060e3a	27675	ORF7b	normal
SHEF-C57A8	SHEF-C57A8_no-human.fastq.gz_043f3ee7-fd69-481e-853f-a30ee15aeba2	20315	S	normal
SHEF-CAD56	SHEF-CAD56_no-human.fastq.gz_33b130c7-1f58-4ee8-908d-65aba79da735	20315	S	normal
SHEF-CEB1C	SHEF-CEB1C_no-human.fastq.gz_579000d6-465c-4ead-a947-1dc70643ad84	18557	S	normal
SHEF-CF53B	SHEF-CF53B_no-human.fastq.gz_79083896-da27-4b5c-b8b3-bdd01cc36db4	22171	S	truncated
SHEF-C12E7	SHEF-C12E7_no-human.fastq.gz_d8c2457f-f2a0-4fdb-8993-75f23d57a0f4	10639	ORF1ab	truncated
SHEF-CA0D5	SHEF-CA0D5_no-human.fastq.gz_b4864490-86c8-48d5-b70d-f228a3a12eed	10639	ORF1ab	truncated
SHEF-CFDAC	SHEF-CFDAC_no-human.fastq.gz_bb633ab3-6504-4690-b5cd-53508d4bbdcf	15775	S	normal
SHEF-CF6A1	SHEF-CF6A1_no-human.fastq.gz_10276983-a7fe-4b9b-aebb-e2b053a35151	19754	S	normal
SHEF-C0118	SHEF-C0118_no-human.fastq.gz_75b575e4-1d6d-47df-9550-42438273c87c	25753	ORF3a	truncated
SHEF-C3546	SHEF-C3546_no-human.fastq.gz_af0290ac-16c8-4b7c-931e-78b7fed35b07	21057	S	normal
SHEF-D1E0E	SHEF-D1E0E_no-human.fastq.gz_9341f920-7227-4c2d-8bd9-4d93f03cb2f8	71	ORF1ab	normal
SHEF-C83FC	SHEF-C83FC_no-human.fastq.gz_c5d1f3e3-84f7-46b2-a8b0-b48bff3edb63	3930	ORF1ab	truncated
SHEF-C08B9	SHEF-C08B9_no-human.fastq.gz_55d15e20-1bee-43c1-9349-537029afdd0e	10639	ORF1ab	truncated
SHEF-CD245	SHEF-CD245_no-human.fastq.gz_48795fa4-fd3e-4171-970b-2694fca23b83	8114	ORF1ab	truncated
SHEF-C8DFE	SHEF-C8DFE_no-human.fastq.gz_2f35f11c-fc19-48b2-b217-f5386c4a36cc	28883	ORF10	normal
SHEF-CC4AA	SHEF-CC4AA_no-human.fastq.gz_16e8dba1-1725-48dc-8e36-90aaf76790eb	23849	ORF3a	normal
SHEF-CB1A4	SHEF-CB1A4_no-human.fastq.gz_e49b5d28-2efd-40ef-8d55-bdc01d3ea80b	25650	ORF3a	truncated
SHEF-CA749	SHEF-CA749_no-human.fastq.gz_1ddcbb49-4a04-4de3-822f-0a2e3fdf1b1d	10639	ORF1ab	truncated
SHEF-C815C	SHEF-C815C_no-human.fastq.gz_9367959c-468b-4140-8f8f-8a44acafc8fe	28164	N	normal
SHEF-C0F69	SHEF-C0F69_no-human.fastq.gz_4757d896-4660-4e8c-803e-633df1a817da	10642	ORF1ab	truncated
SHEF-CA1B4	SHEF-CA1B4_no-human.fastq.gz_7f7a245a-7612-40e1-9a64-f4890e0857a4	6257	ORF1ab	truncated
SHEF-D00EB	SHEF-D00EB_no-human.fastq.gz_e1eb30b2-44cd-4277-9794-723147c9e4a4	21052	S	normal
SHEF-C816B	SHEF-C816B_no-human.fastq.gz_192e4fd8-9ea1-4d6f-ac98-fc7d4592318e	28187	N	normal
SHEF-D2957	SHEF-D2957_no-human.fastq.gz_32b253cb-03d0-41ae-a9b5-1fe437d7796b	12947	S	normal
SHEF-D1A82	SHEF-D1A82_no-human.fastq.gz_cedbf235-d61e-45f4-9624-a8e6f185cb3a	21052	S	normal
SHEF-CD245	SHEF-CD245_no-human.fastq.gz_558759f7-a94e-4808-b8e9-cfdbcf9c877d	5634	ORF1ab	truncated
[truncated: 25,768 more rows]
